# Supplementary material for: WRKY76 is a rice transcriptional repressor playing opposite roles in blast disease resistance and cold stress tolerance
Source: J Exp Bot. 2013 Sep 16;64(16):5085–97. doi: 10.1093/jxb/ert298 (PMC3830488; doi:10.1093/jxb/ert298)
Supplement: Supplementary Data [file supp_ert298_jexbot099929_file001.xls]

## Sheet: Table S1
Table S1. Primers used for real-time PCR analysis
Rice genes	RAP locus ID	Forward	Reverse
OsWRKY76	Os09g0417600	TTCCGAATGCTTTTCTGCTG	ATCGTGAGGCCCGATAGAAG
eEF1 alpha	Os03g0177500	CAACCCTGACAAGATTCCCT	AGTCAAGGTTGGTGGACCTC
PR1-like	Os07g0129300	CCCTTTTTAATTAGCAATTAGAGAGCT	CGAGCACTGCAGCTACTAGCAAGCTG
PR10b	Os12g0555200	ATGTTACTGTGGCGTGGTCGCATGT	TGTGTATTTTATTCACTCGTGAAGCA
PR15-like	Os04g0288100	CCGGATTCATCAGCTCTACA	TTGATCTGGAAGTGCAGGAG
OsCPS4	Os04g0178300	TGACGAGGCTGGGCATATC	TCTGGAGTCCAGTTCCTGAAA
OsKSL4	Os04g0179700	CGCCTTTGTAACTCTAAGGTA	ACGTAAAAGGCTTGTATATC
CYP99A2	Os04g0180400	ATACGGCTCCTACCCAAAGC	CATTATTCCGGGGACAAACAT
CYP99A3	Os04g0178400	TCGCTTACGTGCTTGCATAC	CAAAGCACGGGGTATCAACT
OsMAS	Os04g0179200	AAATGATTTGGGACCAGTGG	GACAGAATCTAGCTAGCGATGGA
OsCPS2	Os02g0571100	CAATCGAGATCTGCTCAGGA	CTGGCGTAGTCTGCACTGTT
OsKSL7	Os02g0570400	TTCATCTCTGTCACTTTTTCTTTTT	ATCCCAACGAAGTCATCCAC
CYP71Z7	Os02g0570700	ATCCCGAAGAGTTTAAGCCA	ACCCGGACAAATTCTACGTC
OsBURP13	Os08g0496800	GGATCTGATTCTCCGACGAC	ACTGTAGTCGTAGCCGAAAGG
OsPrx71	Os05g0135500	CTCCTCGAGAAGGAGTGTCC	AAGGTAGGCGCTATCACGAG
HyPRP family	Os04g0554800	ATCAAGGCCAACGTGCTC	GACGCACTTGCCACAGTAGT
SalT-like	Os01g0348800	ACTGCTCGTCGATGCTATTG	TTGTAGAGCATGCAGTAACGG

## Sheet: Table S2
Table S2. List of genes with significantly different expression profiles in W76-OX plants identified by microarray analysis (Fig. 5A)
Water NT	Water Ox	Blast NT	Blast Ox	Cold NT	Cold Ox	RAP locus ID	Description
0.501539	0.574444	0.638806	0.819571	-1.51938	-1.01498	Os07g0147500	Photosystem II 10 kDa polypeptide
0.433275	0.564857	0.644304	0.877863	-1.51655	-1.00374	Os02g0731500	ABA induced plasma membrane protein
0.44292	0.513307	0.757172	0.817109	-1.48619	-1.04432	Os08g0544400	ABC transporter
0.414644	0.521789	0.66455	0.896839	-1.55738	-0.940444	Os01g0232100	Tonoplast membrane integral protein
0.464937	0.555572	0.65629	0.828238	-1.58484	-0.920198	Os05g0562800	Protein of unknown function
0.25777	0.631123	0.647827	0.91949	-1.5842	-0.872005	Os06g0244000	SAM dependent carboxyl methyltransferase family protein.
0.276011	0.505751	0.69636	0.974847	-1.56134	-0.891629	Os02g0709300	Protein of unknown function
0.331736	0.578074	0.837045	0.668742	-1.70296	-0.712638	Os03g0291500	Asparagine synthetase
0.362524	0.50524	0.875978	0.684946	-1.67671	-0.751981	Os05g0493800	Protein of unknown function
0.503415	0.688564	0.820208	0.452474	-1.65524	-0.809425	Os05g0550300	Nonspecific lipid transfer protein.
0.523326	0.342326	0.868453	0.504235	-1.85924	-0.379103	Os01g0155800	Protein of unknown function
0.677278	0.163895	1.03999	0.427709	-1.69502	-0.613856	Os03g0102700	Beta-expansin
0.326177	0.188305	0.851993	0.969147	-1.65023	-0.685395	Os09g0272600	Protein of unknown function
0.014943	0.453274	0.587813	1.1837	-1.63923	-0.6005	Os05g0574100	Lipase, class 3 family protein.
-0.00875414	0.1939	0.778652	1.21534	-1.59188	-0.587258	Os07g0643000	Alpha/beta hydrolase fold-3 domain containing protein
-0.0758859	0.284285	0.750686	1.22994	-1.56421	-0.624808	Os03g0168300	Protein of unknown function
-0.000177431	0.329207	0.696458	0.949013	-1.86947	-0.105033	Os11g0593000	Phosphoesterase family protein.
0.139325	0.387211	0.945326	0.771412	-1.76421	-0.479063	Os02g0528100	Protein of unknown function
-0.0214157	0.30645	0.930028	0.886337	-1.77428	-0.327116	Os06g0561000	Myo-inositol oxygenase.
0.365561	0.656057	0.509333	0.706969	-1.88466	-0.353262	Os01g0348900	Jacalin-related lectin domain containing protein.
0.523386	0.490611	0.49151	0.742466	-1.88748	-0.360495	Os09g0132200	Lipolytic enzyme, G-D-S-L family protein.
0.440419	0.684006	0.351791	0.810518	-1.82999	-0.456747	Os11g0134700	Similar to Metacaspase
0.358019	0.662074	0.469848	0.859809	-1.77186	-0.577887	Os08g0377500	Protein of unknown function
0.276954	0.592811	0.234296	0.780255	-1.97484	0.0905223	Os04g0447800	Glutamate decarboxylase
-0.405548	0.195912	0.364278	1.13814	-1.77188	0.479097	Os02g0609000	Protein of unknown function
0.0377773	0.196768	0.340123	1.06535	-1.90729	0.26728	Os12g0571000	Metallothionein-like protein type 1.
-0.0700464	0.0194241	0.357829	0.942739	-1.88924	0.639293	Os04g0604900	Xyloglucan endotransglycosylase
0.746262	1.10584	-0.124977	0.61219	-1.38599	-0.953323	Os11g0659200	Protein of unknown function
0.482306	1.19596	0.0209256	0.672044	-0.993754	-1.37748	Os05g0202800	metallothionein
0.660882	0.98839	0.00679485	0.7814	-1.16841	-1.26906	Os01g0613500	Peptidase
0.495744	0.953883	0.331849	0.629611	-1.66984	-0.741249	Os02g0686800	Protein of unknown function
0.445313	0.885495	0.174691	0.926698	-1.50809	-0.924105	Os06g0185500	Transferase family protein
0.27682	0.830839	0.303971	0.995208	-1.55965	-0.847183	Os11g0664000	Protein kinase (OsRLCK343)
0.166438	1.17155	0.00107185	0.899806	-1.49616	-0.742704	Os06g0261300	Protein of unknown function
0.903035	0.88998	0.158884	0.321056	-1.71999	-0.552962	Os07g0412100	Granule-bound starch synthase
0.752558	1.01249	0.180746	0.385278	-1.67074	-0.660332	Os02g0762600	Protein of unknown function
0.98582	1.13268	0.00744091	0.0387535	-1.52995	-0.634748	Os10g0422600	Protein of unknown function
1.03866	1.10248	0.177631	-0.0820697	-1.40646	-0.830245	Os02g0232900	Major intrinsic protein.
0.763674	0.907709	0.384614	0.466954	-1.41023	-1.11272	Os06g0334100	Protein of unknown function
0.772962	0.884329	0.456813	0.426919	-1.29452	-1.2465	Os02g0782900	Protein of unknown function
0.846003	1.04625	0.11774	0.433521	-1.25671	-1.18681	Os08g0444400	Uncharacterized transcript
0.952271	0.901361	0.269383	0.333116	-1.4292	-1.02694	Os12g0111800	Peroxidase
0.961882	0.939289	0.235775	0.317897	-1.33406	-1.12078	Os11g0112200	Peroxidase
0.875622	0.923279	0.485092	0.190698	-1.39083	-1.08386	Os06g0201000	Protein of unknown function
0.841884	0.755784	0.702593	0.215962	-1.34193	-1.17429	Os09g0469300	Plastocyanin-like domain containing protein.
0.970864	0.729398	0.503987	0.273334	-0.986324	-1.49126	Os02g0578300	Glucosyltransferase-like
0.79283	0.815746	0.502992	0.413178	-1.04432	-1.48042	Os08g0184800	Protein of unknown function
0.853502	0.858622	0.402072	0.357843	-0.92853	-1.54351	Os12g0197600	Uncharacterized transcript
0.996158	0.919103	0.358022	0.11903	-0.914209	-1.4781	Os05g0594200	Calcium/proton exchanger superfamily protein.
0.781556	1.088	0.317481	0.221506	-0.925846	-1.48269	Os10g0556100	Expansin-related protein
0.703101	0.478037	-0.474128	1.35673	-0.829247	-1.23449	Os02g0194700	lipoxygenase family protein.
0.594941	1.31125	-0.549012	0.422112	-1.54697	-0.232318	Os09g0538000	RNase S-like protein.
0.376809	1.28112	-0.615095	0.0569226	-1.60592	0.50616	Os06g0218600	Plastocyanin-like domain containing protein.
0.980141	1.23256	-0.281516	-0.219675	-1.53692	-0.174596	Os02g0592800	Protein of unknown function
1.13425	1.30831	-0.192575	-0.743842	-1.12534	-0.380802	Os05g0339300	Protein of unknown function
-0.769752	1.20812	-0.98568	1.30048	-0.403672	-0.349501	Os08g0213100	Uncharacterized transcript
-0.840743	0.903501	-0.823159	1.48445	-0.770393	0.0463438	Os02g0252400	Dof transcription factor
-0.900744	0.935472	-0.89057	1.25404	-0.858092	0.459895	Os04g0510000	Protein of unknown function
-0.991761	1.48616	-1.0253	0.338254	-0.462036	0.654686	Os05g0472600	Protein of unknown function
-0.573013	1.17424	-0.880167	0.902999	-1.18036	0.556298	Os11g0204100	Uncharacterized transcript
-0.911969	1.05663	-0.885342	0.947726	-0.924618	0.717572	Os10g0360700	Protein of unknown function
-0.866109	1.12503	-0.915385	1.00921	-0.906273	0.553523	Os11g0206000	Protein of unknown function
-1.01671	1.23343	-0.686378	0.900466	-0.946907	0.516103	Os04g0174200	Protein of unknown function
-0.988213	1.1129	-1.06424	0.936883	-0.620971	0.623635	Os10g0360600	Protein of unknown function
-0.831691	0.916428	-1.17196	0.777948	-0.694461	1.00373	Os06g0265100	Protein of unknown function
-1.02832	0.913953	-0.975344	0.811173	-0.714883	0.993422	Os03g0115800	Protein of unknown function
-0.873024	-0.681769	0.589128	1.73266	-0.638168	-0.128822	Os06g0225000	GTP-binding protein
-0.759356	-0.614173	0.869475	1.60132	-0.797596	-0.299669	Os01g0710100	Protein of unknown function
-0.826521	-0.668304	0.731812	1.68438	-0.651875	-0.269487	Os06g0318900	Uncharacterized transcript
-0.782971	-0.616621	0.728321	1.70531	-0.646603	-0.387436	Os09g0441100	Cytochrome P450
-1.07322	-0.396103	0.847234	1.55001	-0.72895	-0.198978	Os05g0161800	RelA/SpoT domain containing protein
-0.929261	-0.403264	1.00225	1.48666	-0.791008	-0.365374	Os07g0287400	Plant lipid transfer protein.
-1.05551	-0.521155	1.1054	1.3828	-0.635775	-0.275767	Os05g0454200	Protein of unknown function
-0.413567	-0.632471	0.959204	1.55605	-0.798956	-0.670259	Os07g0296000	Protein of unknown function
-0.479765	-0.637934	0.959104	1.56358	-0.777391	-0.627592	Os01g0352100	2OG-Fe(II) oxygenase domain containing protein.
-0.268477	-0.636727	0.864356	1.59924	-0.821115	-0.73728	Os08g0156100	Protein of unknown function
-0.430311	-0.622071	0.799459	1.66495	-0.606665	-0.805365	Os11g0695300	Uncharacterized transcript
-0.330416	-0.609896	0.637982	1.75029	-0.719646	-0.728311	Os09g0452700	Ubiquitin domain containing protein.
-0.675695	-0.549443	0.540265	1.81849	-0.57663	-0.556992	Os03g0191700	ARM repeat fold domain containing protein.
-0.673759	-0.51263	0.579682	1.79896	-0.607411	-0.584838	Os07g0638800	Haem peroxidase
-0.667916	-0.509555	0.610075	1.78382	-0.617713	-0.598713	Os03g0766200	Protein of unknown function
-0.670137	-0.514865	0.602959	1.7876	-0.609501	-0.596053	Os07g0638900	Haem peroxidase
-0.639793	-0.315929	0.479149	1.82928	-0.683592	-0.669113	Os10g0198900	Protein of unknown function
-0.769577	-0.831551	0.803481	1.6455	-0.466233	-0.381624	Os06g0647200	Response regulator receiver (OsRR21)
-0.834745	-0.80637	0.724196	1.68303	-0.418038	-0.348075	Os04g0662400	Auxin responsive SAUR protein family protein
-0.740563	-0.909587	0.810687	1.6083	-0.1785	-0.59034	Os08g0178500	Protein of unknown function
-0.726456	-0.614763	1.04287	1.5082	-0.615558	-0.594288	Os02g0155400	Leucine Rich Repeat family protein
-0.709886	-0.617613	1.07608	1.48263	-0.631521	-0.599698	Os04g0597600	Proton-dependent high affinity oligopeptide transporter
-0.789983	-0.668635	0.992704	1.53815	-0.572456	-0.499779	Os04g0268700	Protein of unknown function
-0.927935	-0.560273	0.942277	1.55741	-0.511315	-0.500166	Os10g0399200	Cystathionine gamma-synthase
-0.676225	-0.735551	0.923242	1.593	-0.522721	-0.581744	Os12g0222000	Protein of unknown function
-0.630314	-0.779894	0.868996	1.62508	-0.467598	-0.616269	Os10g0378500	Protein of unknown function
-0.644156	-0.539623	0.74824	1.70916	-0.607401	-0.666219	Os11g0443700	Tropinone reductase
-0.742146	-0.58123	0.874227	1.62831	-0.605292	-0.573873	Os03g0693900	PR15/16-like
-0.692702	-0.554404	0.853379	1.64278	-0.678164	-0.570889	Os01g0637800	MYB transcription factor
-0.400371	-1.05582	0.731906	1.61463	-0.140303	-0.750042	Os09g0342000	F-box protein
0.231219	-1.0814	0.747289	1.49776	-0.661601	-0.733266	Os01g0555100	Zn-finger, Ran-binding domain containing protein.
-0.00576836	-1.33996	0.974145	1.32427	-0.321397	-0.63129	Os06g0649000	WRKY transcription factor (WRKY28)
-0.492126	-0.568105	1.02709	1.49708	-0.915487	-0.548449	Os06g0651900	Protein of unknown function
-0.497646	-0.444702	1.08947	1.42643	-1.00462	-0.568926	Os01g0158700	Uncharacterized transcript
-0.143119	-0.736092	1.27276	1.20424	-1.01233	-0.585457	Os04g0506800	Glycosyl transferase, family protein.
-0.330603	-0.807889	1.05278	1.4716	-0.736158	-0.649727	Os03g0437100	Zinc-finger protein
-0.307577	-0.759741	1.12964	1.39767	-0.601891	-0.858104	Os10g0344000	MatE family protein.
-0.33968	-0.826787	1.11086	1.4234	-0.631341	-0.736454	Os06g0547400	Peroxidase
-0.532764	-0.619418	1.23682	1.33728	-0.752947	-0.668969	Os11g0700900	PR8-like
-0.585309	-0.671676	1.19522	1.38088	-0.639048	-0.68007	Os03g0830300	Protein of unknown function
-0.555768	-0.649993	1.2199	1.35675	-0.689769	-0.68112	Os07g0529000	Isocitrate lyase
-0.460728	-0.698107	1.24282	1.32514	-0.645584	-0.763543	Os03g0830500	PLAC8 family protein
-0.475395	-0.539539	1.28013	1.28287	-0.781934	-0.76614	Os01g0550800	Protein of unknown function
-0.342961	-0.791227	1.20116	1.32017	-0.460495	-0.92664	Os07g0683200	NAC transcription factor (ONAC103)
-0.286132	-0.812194	1.21864	1.29452	-0.487483	-0.927347	Os03g0830400	Protein of unknown function
-0.333639	-0.664289	1.09018	1.42475	-0.560591	-0.956414	Os03g0841600	UDP-glucuronosyl/UDP-glucosyltransferase family protein.
-0.691305	-0.65428	1.17456	1.38913	-0.75544	-0.462663	Os08g0539200	Protein of unknown function
-0.817781	-0.673509	1.23759	1.32623	-0.613484	-0.459051	Os02g0218700	Allene oxide synthase
-0.789825	-0.825624	1.15223	1.39079	-0.498456	-0.429111	Os09g0368200	Uncharacterized transcript
-0.813253	-0.771829	1.0762	1.45896	-0.524112	-0.425964	Os03g0193400	Polyamine oxidase precursor
-0.528861	-1.05519	1.21999	1.29708	-0.48653	-0.446492	Os02g0511800	Protein of unknown function
-0.442755	-0.914918	1.18101	1.36231	-0.511189	-0.674461	Os05g0180800	Uncharacterized transcript
-0.993669	-0.737053	1.23183	1.27783	-0.300698	-0.478236	Os11g0211800	Protein of unknown function
-0.766308	-0.867402	1.07397	1.37589	-0.0333265	-0.782818	Os08g0139700	Terpene synthase-like domain containing protein.
-0.719472	-0.708167	1.18152	1.36725	-0.352005	-0.769135	Os01g0104200	NAC transcription factor (ONAC016)
-0.630787	-1.12779	1.38499	1.07507	-0.279399	-0.42208	Os01g0963000	Peroxidase
-0.755452	-0.98721	1.20622	1.29645	-0.502828	-0.257173	Os07g0124900	PR1-like
-0.831245	-0.682351	1.51081	0.929309	-0.0971573	-0.829361	Os11g0642400	Transferase family protein
-0.781505	-0.758722	1.58487	0.896	-0.302162	-0.638482	Os03g0699700	Lipoxygenase
-0.608009	-0.316433	1.52765	0.975129	-0.793661	-0.784674	Os07g0127600	PR1-like
-0.860982	-0.200583	1.40714	1.09472	-0.757526	-0.682769	Os11g0701900	PR8-like
-0.701759	-0.593326	1.46481	1.0945	-0.552255	-0.711973	Os07g0127500	PR1-like
-0.649946	-0.699652	1.47394	1.07556	-0.460552	-0.739345	Os06g0725100	Lipolytic enzyme, G-D-S-L family protein.
-0.629818	-0.537208	1.61928	0.889899	-0.676266	-0.665888	Os07g0126500	PR1-like
-0.641796	-0.569794	1.55868	0.977803	-0.671601	-0.653294	Os04g0180400	Cytochrome P450 (CYP99A2)
-0.721154	-0.592536	1.6475	0.846819	-0.606799	-0.573829	Os07g0127100	PR1-like
-0.694079	-0.589619	1.63484	0.868414	-0.61655	-0.603008	Os07g0125300	Uncharacterized transcript
-0.678678	-0.568765	1.63577	0.867165	-0.632556	-0.622937	Os07g0125900	Uncharacterized transcript
-0.671563	-0.661044	1.60232	0.914844	-0.647355	-0.537202	Os07g0126200	Uncharacterized transcript
-0.649245	-0.645314	1.61424	0.900287	-0.638307	-0.581661	Os07g0125600	PR1-like
-0.523303	-0.753182	1.64747	0.841372	-0.575472	-0.636888	Os04g0179700	Terpene synthase (OsKSL4)
-0.6691	-0.717104	1.6121	0.896191	-0.503935	-0.618148	Os07g0126800	PR1-like
-0.485277	-0.668903	1.50142	1.04129	-0.609126	-0.779409	Os10g0439800	Cytochrome P450
-0.318752	-0.692279	1.43977	1.09125	-0.750074	-0.769916	Os06g0522300	Peroxidase
-0.406971	-0.687056	1.45844	1.08709	-0.718834	-0.732667	Os02g0569000	Cytochrome P450 (CYP76M5)
-0.324096	-0.701422	1.52775	0.982437	-0.771118	-0.713549	Os02g0112900	Aminotransferase-like protein.
-0.328076	-0.646911	1.60069	0.880657	-0.725417	-0.780943	Os04g0342500	Ent-kaurene synthase-like
-0.42762	-0.626122	1.61891	0.875453	-0.728888	-0.71173	Os04g0104900	Caffeic acid 3-O-methyltransferase
-0.498687	-0.692591	1.56995	0.853658	-1.01543	-0.216899	Os06g0521500	Peroxidase
-0.68195	-0.63544	1.53671	0.977538	-0.819636	-0.377224	Os07g0125000	PR1-like
-0.335806	-0.687977	1.29594	0.967791	-1.3373	0.0973548	Os01g0597800	UDP-glucuronosyl/UDP-glucosyltransferase family protein.
-0.602239	0.162923	0.983354	1.35194	-0.851416	-1.04457	Os10g0379100	Transferase family protein.
-0.53982	0.046302	0.93691	1.43294	-0.851451	-1.02488	Os09g0262000	Cinnamoyl-CoA reductase
-0.671479	0.313974	0.938819	1.32077	-0.862313	-1.03977	Os04g0614500	Aminotransferase class-III family protein
-0.512357	-0.0283763	1.17529	1.25375	-0.962403	-0.925897	Os06g0242000	SAM dependent carboxyl methyltransferase family protein.
-0.321788	-0.234905	1.15199	1.27557	-1.19719	-0.673681	Os08g0508000	Cytochrome P450
-0.331389	-0.0594941	0.995206	1.34541	-1.27928	-0.670452	Os09g0509500	Esterase/lipase/thioesterase domain containing protein.
-0.106062	-0.182214	1.02708	1.25652	-1.40456	-0.590764	Os01g0946700	PR2-like
-0.00158982	-0.231395	1.08454	1.22898	-1.2588	-0.821739	Os10g0530600	Glutathione S-transferase
-0.0950269	0.0268519	0.932673	1.29321	-1.32392	-0.833789	Os01g0727700	Protein of unknown function
-0.618933	-0.174979	0.954112	1.50543	-0.938872	-0.726757	Os12g0567800	Metallothionein-like protein type
-0.339671	-0.228873	0.925153	1.50027	-0.90093	-0.955951	Os11g0303800	Homeodomain-like containing protein.
-0.362503	-0.364105	0.966753	1.50772	-0.855799	-0.892069	Os08g0151200	Uncharacterized transcript
-0.281778	-0.283353	0.937136	1.48876	-1.01542	-0.845343	Os10g0527400	Glutathione S-transferase
-0.30349	-0.40293	1.06176	1.41632	-1.03219	-0.739468	Os01g0946500	PR2-like
-0.319559	-0.364155	1.08567	1.39851	-0.970705	-0.829758	Os02g0616600	Protein of unknown function
-0.0517435	-0.0933567	0.941744	1.3343	-0.905936	-1.22501	Os03g0593600	Cytochrome P450
-0.0195217	-0.187355	0.952105	1.35635	-0.980084	-1.1215	Os07g0426000	Uncharacterized transcript
0.0178538	-0.205714	0.948487	1.34329	-0.910361	-1.19355	Os04g0623200	Protein of unknown function
0.121785	-0.378079	0.844058	1.43173	-0.867012	-1.15249	Os09g0483400	Ubiquitin.
-0.0128147	-0.187803	0.78221	1.45121	-0.715913	-1.31688	Os07g0605800	STF-1 homolog
-0.110085	-0.409805	1.05959	1.35702	-0.779654	-1.11707	Os03g0120600	Protein of unknown function
-0.261963	-0.245902	1.0777	1.35444	-0.853575	-1.07069	Os07g0673200	Zn-finger, RING domain containing protein.
-0.260458	-0.466657	1.2846	1.21846	-0.852098	-0.923845	Os10g0191300	PR1-like
-0.0558499	-0.593767	1.15763	1.27998	-0.71041	-1.07758	Os09g0388400	Cof protein family protein.
-0.130377	-0.409715	1.17076	1.23442	-0.63139	-1.2337	Os09g0345300	Protein kinase
-0.120474	-0.371176	1.07402	1.31066	-0.642736	-1.2503	Os07g0645300	Protein of unknown function
-0.00200433	-0.360522	1.34101	1.02846	-1.00798	-0.998974	Os12g0628600	PR5-like
0.058791	-0.289999	1.25994	1.06326	-1.10195	-0.990039	Os08g0562300	Zinc-finger protein
-0.0153192	-0.174735	1.3117	0.997128	-0.989263	-1.12951	Os09g0472700	Blight-associated protein
0.0410628	-0.212096	1.37634	0.907538	-1.09725	-1.0156	Os03g0663500	PR5-like
-0.0964358	-0.0667754	1.35078	0.940952	-0.990306	-1.13822	Os04g0203900	Uncharacterized transcript
-0.0877726	-0.105209	1.37559	0.928025	-1.06909	-1.04153	Os11g0591800	PR4-like
-0.0910553	-0.0413478	1.28555	1.00439	-1.10195	-1.05559	Os04g0458600	Protein of unknown function
-0.0818721	-0.188947	1.06079	1.28942	-1.10205	-0.977343	Os05g0181200	Cytochrome P450
0.0177946	-0.217806	0.988965	1.32144	-1.07888	-1.03151	Os02g0504700	Protein of unknown function
-0.078459	-0.372355	1.09948	1.3124	-1.00359	-0.957472	Os02g0755900	UDP-glucuronosyl/UDP-glucosyltransferase family protein.
0.0373953	-0.242684	1.16486	1.15055	-0.927076	-1.18304	Os11g0132900	Protein kinase
0.0110012	-0.240977	1.15275	1.17172	-0.894606	-1.19989	Os12g0130200	Protein kinase
-0.0967034	-0.16524	1.20933	1.14513	-1.05671	-1.03581	Os11g0702100	PR8-like
0.117162	-0.383369	1.17659	1.15032	-1.09538	-0.96532	Os04g0322100	Protein of unknown function
0.104301	-0.323865	1.1784	1.13759	-1.09276	-1.00367	Os08g0428200	MYB transcription factor
-0.0675033	-0.37551	1.26881	1.14043	-1.05716	-0.909061	Os04g0619000	NAC transcription factor (ONAC083)
-0.00164222	-0.337476	1.23848	1.13348	-1.04186	-0.990974	Os01g0879200	Protein of unknown function
0.0439829	-0.458692	1.20424	1.17982	-1.04089	-0.928463	Os04g0316200	Protein of unknown function
-0.593393	0.125893	0.943191	1.28722	-1.39699	-0.36592	Os08g0371200	Protein of unknown function
-0.40364	-0.132629	0.500539	1.59284	-1.41868	-0.138431	Os12g0113600	Protein of unknown function
-0.493099	0.362176	0.380067	1.64096	-0.91147	-0.97863	Os07g0691600	Glucose/ribitol dehydrogenase family protein
-0.0833696	-0.0199397	0.605128	1.57292	-1.04546	-1.02928	Os10g0105900	Protein of unknown function
-0.312364	-0.000346403	0.697993	1.577	-0.942072	-1.02021	Os05g0572700	Protein phosphatase 2C.
-0.0706859	0.13798	0.784703	1.37274	-1.08931	-1.13543	Os03g0287000	Uncharacterized transcript
0.000627339	0.165516	0.812131	1.30568	-1.14445	-1.13951	Os03g0286900	Low-temperature induced protein
-0.142313	0.0539691	0.933075	1.32399	-1.11228	-1.05645	Os10g0504900	Lipid transfer protein.
-0.173642	0.352019	0.989816	1.11814	-1.17705	-1.10928	Os06g0242700	Protein of unknown function
-0.159862	0.410433	0.967887	1.09266	-1.20369	-1.10743	Os06g0241000	SAM dependent carboxyl methyltransferase family protein.
0.158691	0.165557	0.620474	1.37024	-1.2092	-1.10576	Os04g0659200	Protein of unknown function
-0.0216756	0.324849	0.63511	1.34767	-1.31855	-0.967395	Os12g0433700	Lg106-like family protein
-0.418412	0.555864	0.627284	1.29556	-1.43113	-0.629171	Os01g0283700	Cinnamoyl-CoA reductase
-0.0808558	0.448171	0.376962	1.43497	-1.41887	-0.760381	Os02g0763800	Xyloglucan fucosyltransferase family protein.
0.492822	-0.134237	1.66519	-0.0468469	-0.91804	-1.05889	Os11g0625900	Protein kinase
0.543397	-0.305696	1.64264	0.0644663	-0.878252	-1.06655	Os05g0384300	PR7-like
0.835083	-0.25968	1.39848	0.150364	-1.04418	-1.08007	Os11g0428800	Plastocyanin-like domain containing protein.
0.609412	-0.817575	1.56042	0.257395	-0.518868	-1.09078	Os07g0539900	PR2-like
0.4782	-0.197251	1.43197	0.394021	-0.661663	-1.44528	Os04g0611400	Vacuolar sorting receptor homolog
0.618133	-0.336358	1.35763	0.483847	-0.767151	-1.3561	Os08g0189600	PR15/16-like
0.282387	-0.518229	1.45713	0.695837	-0.637157	-1.27997	Os11g0229500	NBS-LRR protein
0.173829	0.052899	1.50531	0.482676	-1.19557	-1.01915	Os09g0129500	Protein of unknown function
0.0996475	-0.0128477	1.54144	0.483387	-1.33032	-0.781311	Os07g0664000	Short-chain dehydrogenase/reductase SDR family protein.
0.0598941	0.291828	1.41867	0.521584	-1.14517	-1.14681	Os12g0170800	Similar to Citrate binding protein
-0.00238064	0.180514	1.51987	0.495457	-1.04067	-1.15279	Os08g0331000	Conserved hypothetical protein.
0.19505	0.184813	1.57367	0.23529	-1.07838	-1.11044	Os06g0587300	Protein of unknown function
-0.233252	0.0607455	1.62284	0.550371	-0.955832	-1.04487	Os08g0331800	Protein of unknown function
-0.0900836	-0.230301	1.7525	0.410623	-0.89746	-0.945277	Os10g0418900	Uncharacterized transcript
-0.131416	-0.0508523	1.75697	0.318364	-0.948282	-0.944782	Os07g0663700	Short-chain dehydrogenase/reductase
0.426916	-0.321876	1.43408	0.602261	-1.0385	-1.10289	Os01g0581800	Protein of unknown function
0.597713	-0.46187	1.51895	0.346234	-0.988866	-1.01216	Os07g0442900	Plant integral membrane protein family protein
0.232182	-0.174469	1.61525	0.398229	-1.07513	-0.996058	Os02g0738200	U box domain containing protein.
0.457638	-0.26561	1.59963	0.240679	-1.15418	-0.878154	Os04g0368800	Protein kinase (OsRLCK143/OsWAK45)
0.107516	-0.600253	1.68585	0.534148	-0.796396	-0.930861	Os08g0113000	Peroxidase
0.0840315	-0.57597	1.62195	0.65751	-0.910334	-0.877186	Os08g0189500	PR15/16-like
0.278082	-0.720415	1.52538	0.696059	-0.959434	-0.819675	Os03g0600600	Beta-1,3-glucanase
0.351669	-0.605347	1.48732	0.681224	-0.944115	-0.970748	Os08g0189900	PR15/16-like
0.346076	-0.372393	1.27898	0.894249	-1.10055	-1.04637	Os06g0346300	Acyl-CoA dehydrogenase
0.473212	-0.411324	1.33572	0.736135	-1.11375	-1.02	Os01g0941400	PR2-like
0.43878	-0.577971	1.25166	0.918628	-1.00514	-1.02596	Os12g0629700	PR5-like
-0.1254	-0.547633	1.55724	0.859573	-0.879805	-0.863975	Os05g0135400	Plant peroxidase family protein
-0.0883597	-0.522626	1.49152	0.917866	-1.03112	-0.767289	Os12g0629300	PR5-like
0.0259102	-0.30027	1.50202	0.778906	-1.13227	-0.87429	Os12g0258700	Multicopper oxidase, type 1 domain containing protein.
0.102628	-0.481674	1.5152	0.784584	-0.933748	-0.986994	Os02g0571900	Cytochrome P450 (CYP76M6)
-0.200204	-0.236204	1.42785	0.962551	-1.09912	-0.854876	Os10g0409400	BURP domain containing protein.
-0.235715	-0.238057	1.5152	0.872221	-0.965705	-0.947941	Os12g0491800	Ent-kaurene synthase -like (OsKSL10)
-0.259017	-0.326052	1.61216	0.775904	-0.908896	-0.8941	Os08g0190100	PR15/16-like
-0.466874	-0.0981586	1.53797	0.822885	-0.655595	-1.14022	Os12g0555000	PR10-like
-0.420978	-0.193127	1.41972	1.03008	-0.808533	-1.02717	Os04g0288100	PR15/16-like
-0.159154	-0.275258	1.39112	0.960997	-0.641545	-1.27616	Os07g0123800	Protein of unknown function
-0.196679	-0.374181	1.30418	1.13976	-0.753304	-1.11978	Os01g0795200	Subtilase
-0.181425	-0.335057	1.43145	0.981536	-0.799946	-1.09656	Os12g0257700	Uncharacterized transcript
-0.388345	-0.453463	1.4524	0.935859	-0.292351	-1.2541	Os06g0549900	FAD linked oxidase
-0.248528	-0.485815	1.69693	0.568833	-0.361702	-1.16972	Os07g0429700	Protein of unknown function
-0.323375	-0.538707	1.72353	0.541474	-0.278744	-1.12418	Os07g0431000	En/Spm-like transposon proteins family protein
-0.306203	-0.13131	1.9192	0.0678766	-0.759343	-0.790222	Os07g0417200	Delta-12 oleate desaturase.
-0.473415	0.0407943	1.85357	0.192367	-0.813304	-0.800013	Os11g0474800	Ent-kaurene synthase-like (OsKSL8)
-0.819851	-0.100855	1.85184	0.293246	-0.774709	-0.449669	Os11g0607900	Protein kinase (OsRLCK336)
-0.602802	-0.237012	1.89045	0.302305	-0.681738	-0.671201	Os04g0178400	Cytochrome P450 (CYP99A3)
-0.0895036	-0.557596	1.81232	0.404745	-0.79826	-0.771707	Os12g0499200	Protein of unknown function
-0.338165	-0.362773	1.84406	0.401177	-0.778813	-0.76549	Os04g0178300	Copalyl diphosphate synthetase-like (OsCPS4)
-0.175831	-0.367487	1.65943	0.681414	-0.913948	-0.883577	Os04g0179100	Glucose/ribitol dehydrogenase family protein (OsMASL)
-0.209924	-0.30808	1.70265	0.603165	-0.899483	-0.888328	Os04g0179200	Stem secoisolariciresinol dehydrogenas (OsMAS)
-0.437717	-0.629423	1.7317	0.695309	-0.628088	-0.731779	Os07g0129200	PR1-like
-0.417263	-0.551866	1.77007	0.617447	-0.731907	-0.686481	Os07g0129300	PR1-like
-0.753012	-0.423632	1.75643	0.645799	-0.626692	-0.59889	Os04g0103900	Chalcone synthase
-0.637823	-0.514226	1.79814	0.583043	-0.622651	-0.606482	Os02g0571100	Copalyl diphosphate synthetase-like (OsCPS2)
-0.66639	-0.511944	1.77903	0.619653	-0.622611	-0.597735	Os09g0555800	AMP-dependent synthetase
-0.447751	-0.705027	1.89543	0.343499	-0.574365	-0.511785	Os01g0546100	Similar to nodulin-like protein
-0.469853	-0.540861	1.88178	0.389106	-0.639606	-0.620569	Os02g0570400	Ent-kaurene synthase-like (OsKSL7)
-0.596431	-0.439709	1.86772	0.421343	-0.633966	-0.618956	Os12g0555200	PR10-like (PR10b)
-0.625162	-0.484892	1.88366	0.388278	-0.588805	-0.57308	Os06g0569900	Ent-kaurene oxidase-like
-0.441367	-0.405239	2.02638	-0.219621	-0.366974	-0.593178	Os01g0561600	Cytochrome P450 family
-0.370088	-0.319345	2.03664	-0.375527	-0.491238	-0.480441	Os09g0304800	Protein of unknown function
-0.203203	-0.416898	2.00427	-0.168094	-0.599992	-0.616084	Os11g0225000	Protein kinase (OsRLCK319)
-0.518421	-0.355207	2.00834	-0.0702619	-0.541232	-0.523221	Os02g0570700	Cytochrome P450 (CYP71Z7)
0.0139006	-0.943868	1.93132	-0.176221	-0.351512	-0.473619	Os08g0556300	Protein of unknown function
-0.196271	-0.73581	1.92675	0.152186	-0.689407	-0.457446	Os10g0515900	Cytochrome P450
-0.896432	-0.451003	1.90909	0.111589	-0.102838	-0.570404	Os07g0416900	Omega-6 fatty acid desaturase
-0.28893	-0.331289	1.87074	0.0527102	-0.174581	-1.12865	Os01g0585200	Protein of unknown function
0.209281	-0.271264	1.92833	-0.577739	-0.652147	-0.63646	Os04g0581000	2OG-Fe(II) oxygenase domain containing protein.
0.428156	-0.103112	1.8079	-0.603666	-0.72116	-0.808119	Os06g0328400	Protein kinase
0.215789	0.279734	1.75059	-0.455734	-0.905452	-0.884925	Os06g0293500	Protein of unknown function
0.933874	-0.122886	1.46296	-0.370426	-0.843138	-1.06039	Os04g0365100	Protein kinase
0.639932	-0.422629	1.72582	-0.438804	-0.518292	-0.986025	Os11g0567800	HcrVf2 protein.
0.715842	-0.352295	1.68937	-0.596956	-0.512098	-0.943865	Os04g0370900	Protein kinase (OsWAK60)
0.300389	-0.432225	1.83775	-0.213847	-0.44047	-1.0516	Os06g0676700	High pI alpha-glucosidase.
0.228208	-0.622685	1.86585	-0.0025952	-0.742817	-0.725957	Os04g0288500	Protein kinase domain containing protein.
0.110682	-0.599444	1.92304	-0.0814039	-0.611019	-0.741858	Os12g0431100	AAA ATPase, central region domain containing protein.
0.343011	-0.60347	1.85552	-0.162325	-0.610319	-0.822418	Os12g0217800	Uncharacterized transcript
0.235282	-0.647047	1.92393	-0.34762	-0.469206	-0.695335	Os06g0695300	Peroxidase
0.443823	-0.426495	1.83875	-0.371486	-0.748965	-0.735632	Os11g0156600	Similar to H0622F05.7 protein
0.4772	-0.755604	1.81755	-0.248354	-0.684913	-0.605875	Os04g0371700	Protein kinase (OsWAK59)
0.496014	-0.28639	1.54726	-0.226328	-0.03884	-1.49171	Os08g0355600	Protein of unknown function
0.850096	-0.316739	1.45912	-0.392192	-0.246186	-1.35409	Os11g0608300	Protein kinase (OsRLCK337)
0.61546	-0.137894	1.19961	-0.404098	0.409761	-1.68284	Os09g0471400	Protein kinase (OsRLCK273/OsWAK81)
0.309886	-1.08924	1.60709	-0.806611	0.481344	-0.50247	Os01g0111700	Protein of unknown function
0.24583	-0.763982	1.72983	-0.828907	0.357811	-0.740585	Os01g0916100	Protein of unknown function
0.341095	-0.871385	1.83317	-0.494374	-0.0939245	-0.714576	Os01g0915900	Uncharacterized transcript
0.664952	-0.680813	1.64606	-0.853195	0.03281	-0.809814	Os09g0356800	Protein kinase
0.601785	-0.872475	1.63809	-0.54626	0.117536	-0.93867	Os04g0366000	Protein kinase (OsWAK38)
0.131377	-1.45831	1.65103	-0.297553	0.130401	-0.156941	Os05g0560500	Protein of unknown function
-0.257114	-1.41166	1.70706	0.112636	-0.0367545	-0.114166	Os06g0218900	Uncharacterized transcript
-0.7397	-0.95205	1.83045	-0.341558	0.272679	-0.0698219	Os10g0538200	Peptidase A1, pepsin family protein.
-0.360789	-0.980435	1.60449	0.771688	-0.198784	-0.836168	Os04g0468600	Protein of unknown function
-0.288537	-1.27732	1.2937	1.0134	0.0229705	-0.76422	Os10g0419400	Aci-reductone dioxygenase-like protein
0.138194	-1.3991	1.50692	0.610971	-0.350625	-0.506352	Os03g0235000	Peroxidase
-0.854043	-1.22471	1.38425	0.910532	-0.0752728	-0.140763	Os06g0569500	Ent-kaurene oxidase
-0.724005	-1.19951	1.52516	0.790752	-0.130533	-0.261865	Os06g0586000	Protein of unknown function
-0.493113	-1.49039	1.44949	0.337271	0.486588	-0.289847	Os01g0670100	Protein kinase
-0.563383	-1.41995	1.44409	0.52979	0.392153	-0.382699	Os07g0251200	Uncharacterized transcript
0.713363	0.0199576	1.09431	0.438086	-0.615867	-1.64985	Os08g0231400	PR15/16-like
0.764227	0.0554584	1.01929	0.484054	-0.691742	-1.63129	Os06g0591400	Protein of unknown function
0.537815	0.217033	1.13756	0.375561	-0.560951	-1.70702	Os11g0173300	Protein kinase
0.561067	0.27829	1.27035	0.182616	-0.737976	-1.55435	Os01g0158600	Leucine Rich Repeat family protein
0.515995	-0.0548618	1.39224	0.285127	-0.608532	-1.52997	Os01g0824800	Protein of unknown function
0.632375	-0.0336733	1.29804	0.318043	-0.682955	-1.53183	Os12g0221400	Protein of unknown function
0.671558	0.0797316	1.29719	0.244934	-0.855075	-1.43834	Os10g0445900	Protein of unknown function
0.742313	-0.0396195	1.36233	0.0828687	-0.701207	-1.44669	Os10g0570200	RIR1b protein precursor.
0.594725	-0.294577	1.44301	0.202455	-0.451491	-1.49412	Os06g0493100	Protein of unknown function
0.519763	-0.323581	1.44403	0.320936	-0.473696	-1.48746	Os02g0787600	Ionotropic glutamate receptor family protein
0.569155	-0.184155	1.34488	0.288041	-0.41127	-1.60665	Os06g0306300	Peroxidase
0.552541	-0.208162	1.3989	0.157112	-0.292922	-1.60747	Os10g0180800	Protein kinase (OsWAK112d)
0.499632	-0.280268	1.2687	0.553552	-0.441292	-1.60033	Os11g0592000	PR4-like
0.59372	-0.313318	1.22059	0.430903	-0.256133	-1.67577	Os02g0111600	Protein kinase (OsWAK11)
0.984855	0.0861621	1.23056	-0.166314	-0.750602	-1.38466	Os01g0681800	Protein of unknown function
0.974176	0.253752	1.1001	-0.173485	-0.616165	-1.53838	Os06g0673700	Protein of unknown function
0.872167	0.350573	1.21097	-0.181731	-0.924415	-1.32756	Os06g0210400	Protein kinase
0.77389	0.473274	0.923092	0.220595	-0.738116	-1.65273	Os08g0355400	Protein of unknown function
0.833191	0.411718	1.00801	0.0590012	-0.684681	-1.62724	Os06g0291800	Protein of unknown function
0.818011	0.480326	0.999151	0.132105	-0.956989	-1.4726	Os03g0153900	Aromatic-ring hydroxylase family protein.
0.77988	0.391002	1.00031	0.263811	-0.898057	-1.53694	Os08g0203400	Protein kinase
0.655709	0.497027	0.999866	0.353947	-1.08504	-1.42151	Os03g0277500	Glyoxalase family protein
0.728945	0.438026	0.933349	0.410012	-1.04703	-1.4633	Os04g0573900	Cytochrome P450
0.683148	0.334506	1.05545	0.4045	-1.04571	-1.43189	Os05g0550700	Protein kinase
0.74304	0.208018	1.01298	0.470707	-0.906761	-1.52798	Os07g0575600	Protein kinase
0.671093	0.289744	0.983315	0.497542	-0.853223	-1.58847	Os09g0272900	Protein of unknown function
0.602296	0.236508	1.12338	0.462468	-0.924237	-1.50041	Os03g0310600	Protein of unknown function
0.595727	0.231969	1.11191	0.470465	-0.866356	-1.54371	Os01g0728300	Cytochrome P450
0.655579	0.320934	1.18373	0.254013	-0.998348	-1.4159	Os11g0558900	Leucine Rich Repeat family protein
0.747532	0.190486	1.18429	0.257814	-0.96266	-1.41746	Os09g0357400	Disease resistance protein family protein
1.15563	-0.482709	0.874337	0.595873	-0.983558	-1.15957	Os07g0550600	Transferase family protein.
1.06325	0.737758	0.831319	-0.641845	-0.647997	-1.34248	Os06g0653000	Glossy1 homolog
0.639441	0.599461	1.32738	-0.42987	-1.03023	-1.10619	Os06g0584400	Protein of unknown function
0.90826	0.473588	0.260095	0.17342	0.142385	-1.95775	Os04g0493600	Chitin-binding, type 1 domain containing protein.
0.787209	0.324667	0.673426	-0.0201671	0.181183	-1.94632	Os10g0442300	UDP-glucuronosyl/UDP-glucosyltransferase family protein.
0.640997	0.49277	0.613233	0.12997	0.108378	-1.98535	Os01g0963600	Protein of unknown function
0.896255	0.150728	1.07634	-0.306254	-0.111408	-1.70566	Os01g0919800	Efflux carrier of polar auxin transport.
1.15348	0.236932	0.880049	-0.25873	-0.394149	-1.61758	Os04g0368000	Protein kinase (OsWAK43)
0.910713	0.672955	0.668869	0.0720492	-0.631584	-1.693	Os01g0159800	bHLH transcription factor (OsbHLH035)
0.755663	0.73009	0.741801	0.0801425	-0.572247	-1.73545	Os07g0167500	Protein of unknown function
0.828898	0.622131	0.699443	0.290702	-0.789024	-1.65215	Os01g0116500	Protein of unknown function
0.915406	0.362351	0.920971	0.032445	-0.527188	-1.70399	Os01g0364800	Protein kinase (OsWAK8)
0.815139	0.241363	0.991962	0.246693	-0.600507	-1.69465	Os10g0569600	Similar to RIR1b protein
0.749665	0.393349	0.937743	0.243391	-0.594691	-1.72946	Os08g0201700	Protein kinase
0.771752	0.291861	0.916614	0.273413	-0.469236	-1.7844	Os10g0569400	Protein of unknown function
0.398722	0.396974	1.04975	0.5886	-0.847747	-1.5863	Os11g0672200	Protein kinase (OsRLCK351)
0.337867	0.457137	0.953063	0.648723	-0.710852	-1.68594	Os04g0340300	Terpene synthase-like
0.620251	0.286924	0.878161	0.632519	-0.740578	-1.67728	Os06g0152700	Protein of unknown function
0.536041	0.392267	0.924455	0.582841	-0.771491	-1.66411	Os01g0217500	ThiJ/PfpI domain containing protein
0.64732	0.665311	0.594078	0.565178	-0.782694	-1.68919	Os02g0166200	Uncharacterized transcript
0.616865	0.580673	0.612872	0.583015	-0.604032	-1.78939	Os01g0794400	Thioredoxin domain 2 containing protein.
0.512017	0.541371	0.638929	0.760849	-0.752967	-1.7002	Os08g0244500	PR2-like
0.523801	0.55991	0.631172	0.738523	-0.747779	-1.70563	Os07g0539300	PR2-like
0.64744	0.471842	0.790823	0.497819	-0.662706	-1.74522	Os07g0689600	Nicotianamine synthase (OsNAS3)
0.739204	0.482825	0.816773	0.363101	-0.682815	-1.71909	Os09g0271100	Protein of unknown function
0.731642	0.467631	0.866313	0.397626	-0.841919	-1.62129	Os01g0115100	Protein of unknown function
0.650841	-0.00334523	1.11264	0.197725	-0.147441	-1.81042	Os11g0227200	NBS-LRR disease resistance protein homologue
0.847116	0.149821	0.917819	0.00965927	-0.0773985	-1.84702	Os08g0374000	Protein of unknown function
0.803356	0.146501	0.90589	0.0387693	-0.0208613	-1.87365	Os10g0210500	Protein of unknown function
0.413849	0.281511	0.952373	0.323796	-0.038622	-1.93291	Os03g0575200	K+ potassium transporter family protein.
0.452428	0.146558	0.950577	0.483905	-0.131134	-1.90233	Os07g0677200	PR8-like
0.614931	0.388587	0.841929	0.399557	-0.386857	-1.85815	Os04g0286300	Protein kinase (OsWAK33)
0.697041	0.306689	0.903827	0.44185	-0.605457	-1.74395	Os04g0587500	Protein of unknown function
0.70934	0.25196	0.877802	0.473567	-0.538139	-1.77453	Os12g0218100	Uncharacterized transcript
0.512739	0.198468	0.744949	0.806706	-0.448892	-1.81397	Os04g0655300	Protein kinase (OsRLCK168)
0.879577	0.473511	0.438695	0.406998	-0.31622	-1.88256	Os04g0494100	PR3-like
0.89653	0.29572	0.548003	0.606324	-0.586929	-1.75965	Os12g0630200	PR5-like
0.426245	0.540101	0.62411	0.629162	-0.310466	-1.90915	Os04g0344100	Terpene synthase-like
0.727296	0.390747	0.455949	0.51865	-0.137505	-1.95514	Os04g0493400	PR3-like
0.686458	0.361259	0.521936	0.590788	-0.23079	-1.92965	Os01g0382400	PR1-like
0.679469	0.356015	0.550871	0.666914	-0.376724	-1.87654	Os01g0944700	PR2-like
0.685822	0.234626	0.557794	0.682561	-0.25486	-1.90594	Os11g0592200	PR4-like
0.0410772	0.319529	0.947529	1.0624	-1.01207	-1.35846	Os04g0404400	Bipartite response regulator
0.0752736	0.217428	1.02802	1.0211	-0.941243	-1.40058	Os04g0405300	Stem secoisolariciresinol dehydrogenase
-0.0475313	0.391403	1.07618	0.871276	-0.756979	-1.53435	Os07g0677100	Peroxidase
0.165807	0.211454	0.768319	1.14506	-0.69653	-1.59411	Os12g0564100	MYB transcription factor
0.176069	0.383617	0.786948	0.933245	-0.53468	-1.7452	Os09g0344500	O-methyltransferase
0.372619	-0.0140506	0.83994	1.04997	-0.611791	-1.63669	Os08g0485800	Barwin-related endoglucanase domain containing protein
0.367914	-0.00517738	1.02871	0.841379	-0.566093	-1.66673	Os03g0327800	NAC transcription factor (ONAC058)
0.441773	-0.0734517	1.03549	0.837215	-0.612989	-1.62804	Os10g0558700	2OG-Fe(II) oxygenase domain containing protein.
0.34354	-0.0567608	1.05605	0.905394	-0.66774	-1.58048	Os09g0472900	Expansin-related protein
0.229638	0.178249	1.37326	0.552892	-1.15975	-1.17429	Os02g0582900	Conotoxin family protein.
0.3209	0.0959471	1.33484	0.594327	-1.15158	-1.19443	Os08g0136500	Protein of unknown function
0.414281	0.20308	1.27973	0.485693	-0.998144	-1.38464	Os11g0592100	PR4-like
0.0985979	0.200925	1.40909	0.527849	-0.814214	-1.42225	Os02g0569900	Cytochrome P450 (CYP76M7)
-0.0174471	0.0194761	1.52207	0.574089	-0.773536	-1.32465	Os03g0168000	Protein of unknown function
0.107141	0.00440904	1.1241	0.970074	-0.683783	-1.52194	Os04g0121800	Uncharacterized transcript
0.142494	-0.0581882	1.14165	0.986222	-0.750112	-1.46207	Os08g0168000	Terpene synthase-like
0.103401	0.153653	1.17985	0.866032	-0.85831	-1.44463	Os09g0474000	OsbZIP89_S / OsbZIP73
0.188757	-0.103205	1.30649	0.742635	-0.610798	-1.52388	Os11g0514500	Expansin-related protein
0.146946	-0.257572	1.26261	0.938784	-0.6912	-1.39957	Os03g0664800	GNAT family protein
0.19531	-0.199432	1.22247	0.886892	-0.591611	-1.51363	Os10g0533800	Protein kinase
0.318204	-0.215685	1.10022	1.03305	-0.924018	-1.31177	Os03g0661600	PR5-like
0.234225	-0.176112	1.2399	0.910533	-0.870949	-1.33759	Os09g0400400	Cinnamyl alcohol dehydrogenase.
0.339596	-0.166429	1.19639	0.866336	-0.821757	-1.41414	Os03g0776400	Protein of unknown function
0.659527	0.107411	0.983375	0.71903	-1.13311	-1.33623	Os01g0940800	PR2-like
0.607606	0.0915521	1.08452	0.655527	-1.07523	-1.36397	Os07g0538400	Protein kinase (OsRLCK235)
0.711062	0.135854	1.06376	0.5442	-1.09515	-1.35972	Os06g0591200	Protein of unknown function
0.534514	-0.0171923	1.24639	0.601913	-1.1912	-1.17442	Os08g0111300	Transferase family protein.
0.84083	0.143305	1.01833	0.457559	-1.24088	-1.21915	Os11g0609500	Protein kinase (OsRLCK339)
0.719035	0.308932	1.03988	0.430473	-1.25634	-1.24197	Os02g0556000	Glycosyl transferase
0.596257	0.285704	1.1646	0.414197	-1.16978	-1.29097	Os05g0137700	Thioesterase superfamily protein
0.142521	0.288909	1.18421	0.753847	-1.42799	-0.941498	Os11g0212900	Protein kinase (OsRLCK317)
0.184834	0.0245143	1.15415	0.935992	-1.38774	-0.911751	Os09g0132900	Lipolytic enzyme, G-D-S-L family protein.
0.268847	0.0711223	1.22803	0.756569	-1.42722	-0.897359	Os08g0136700	Protein of unknown function
0.296335	0.0611668	1.14816	0.806594	-1.52103	-0.791228	Os07g0484800	Adenine phosphoribosyltransferase.
0.252168	0.100103	1.16034	0.812345	-1.49218	-0.832775	Os05g0162000	Peroxidase
0.293395	-0.0261745	1.21429	0.848712	-1.20661	-1.12362	Os12g0260500	Short-chain dehydrogenase/reductase SDR family protein.
0.243475	-0.148673	1.3168	0.825445	-1.09511	-1.14194	Os05g0278500	Transferase family protein.
0.218505	-0.129206	1.23011	0.936365	-1.10206	-1.15372	Os09g0399800	Probable mannitol dehydrogenase
0.279386	0.173773	1.17959	0.771092	-1.29277	-1.11107	Os10g0535800	Protein of unknown function
0.243524	0.0917155	1.19066	0.842485	-1.19412	-1.17427	Os07g0538300	Protein kinase
0.263252	0.190394	1.17814	0.776757	-1.1687	-1.23985	Os10g0113000	NADPH-dependent codeinone reductase
0.131282	0.077676	0.832872	1.25972	-0.996479	-1.30507	Os01g0944100	Protein of unknown function
0.128867	0.0281891	0.836655	1.29222	-1.14051	-1.14542	Os10g0346400	Uncharacterized transcript
0.107347	-0.0787269	1.00454	1.19421	-0.931413	-1.29596	Os12g0226700	Allyl alcohol dehydrogenase
0.142107	0.00717195	0.982821	1.16392	-1.04016	-1.25586	Os12g0562000	Protein of unknown function
0.175489	-0.048057	1.04027	1.12295	-1.15412	-1.13654	Os09g0394600	Endonuclease/exonuclease/phosphatase family protein.
0.0862097	0.0266758	1.0218	1.15335	-1.1484	-1.13963	Os08g0173600	Protein of unknown function
0.121925	0.0199522	1.12718	1.0324	-1.15143	-1.15003	Os02g0640500	Protein kinase
0.143649	0.0471562	1.07787	1.04986	-1.04669	-1.27184	Os09g0444900	Protein of unknown function
0.0308889	0.162536	1.08984	1.04068	-1.13427	-1.18967	Os08g0113900	Protein of unknown function
0.311587	0.246912	0.875909	0.983618	-0.90586	-1.51217	Os03g0153500	Aromatic-ring hydroxylase family protein.
0.302043	0.401284	0.819745	0.963999	-1.07967	-1.4074	Os05g0529700	Heat shock protein DnaJ family protein
0.417242	0.311187	0.782018	0.967364	-1.00231	-1.4755	Os03g0154100	Aromatic-ring hydroxylase family protein.
0.374823	0.259637	0.755784	1.06989	-1.07184	-1.38829	Os05g0247800	PR8-like
0.479373	0.160037	1.01195	0.793517	-0.996444	-1.44844	Os11g0561100	Leucine Rich Repeat family protein
0.378897	0.318827	0.955998	0.831367	-1.06669	-1.4184	Os12g0486900	Protein kinase (OsRLCK369)
0.331897	0.124934	0.978291	0.989181	-1.21851	-1.20579	Os11g0695800	Protein kinase
0.395761	0.130769	1.03373	0.879692	-1.16032	-1.27964	Os03g0288000	Metallothionein-like protein
0.381252	0.188278	0.991763	0.890431	-1.08937	-1.36236	Os06g0726100	PR3-like
0.501748	0.260243	0.760058	0.982756	-1.25274	-1.25207	Os06g0553800	Plastocyanin-like domain containing protein.
0.184309	0.443924	0.767914	1.04718	-1.44277	-1.00056	Os01g0393400	Protein of unknown function
0.0078114	0.485356	0.725199	1.16544	-1.33143	-1.05237	Os06g0354700	Alpha/beta hydrolase fold domain containing protein.
0.189087	0.569679	0.660958	1.06033	-1.28017	-1.19988	Os11g0117900	Hydrolase, alpha/beta fold family protein
0.233078	0.595514	0.71338	0.961845	-1.35782	-1.146	Os10g0118000	O-methyltransferase
0.0723835	0.267761	0.887644	1.14591	-1.23605	-1.13764	Os03g0663400	PR5-like
0.115882	0.417171	0.908604	0.99967	-1.15902	-1.28231	Os03g0399000	Pectinesterase family protein
0.220354	0.243197	0.950601	1.01539	-1.15863	-1.27091	Os03g0342100	Protein of unknown function
0.189557	0.291522	0.97394	0.981224	-1.22459	-1.21166	Os03g0594100	Cytochrome P450
0.302871	0.298845	0.830872	1.02916	-1.37112	-1.09063	Os03g0428200	Terpene synthase-like
0.217498	0.139845	0.928663	1.09563	-1.32164	-1.06	Os01g0895000	Protein of unknown function
0.232819	0.194638	0.928392	1.05458	-1.32519	-1.08524	Os01g0246400	Low molecular mass early light-inducible protein
0.415824	0.387724	0.887787	0.822032	-1.42153	-1.09183	Os06g0702000	Auxin responsive SAUR protein family protein
0.439959	0.391848	0.87051	0.809456	-1.46251	-1.04927	Os01g0326300	Peroxidase
0.256131	0.342261	0.90548	0.968517	-1.2748	-1.19759	Os02g0767200	Lipase, class 3 family protein.
0.364708	0.26926	0.852982	0.994006	-1.21511	-1.26585	Os03g0189400	Alcohol dehydrogenase
0.410176	0.293891	0.962477	0.832916	-1.22127	-1.27819	Os05g0370700	Alpha/beta hydrolase family protein
0.402196	0.387305	0.845061	0.888861	-1.27168	-1.25174	Os12g0283100	DNA polymerase
0.450357	0.344675	0.902456	0.825154	-1.28592	-1.23672	Os02g0242900	UDP-glucuronosyl/UDP-glucosyltransferase family protein
0.429215	0.284688	0.880046	0.909365	-1.25411	-1.24921	Os04g0659300	Protein of unknown function
0.315954	0.497354	0.8158	0.894821	-1.28909	-1.23484	Os03g0626500	Endonuclease/exonuclease/phosphatase family protein
0.314716	0.449595	0.908067	0.840471	-1.18349	-1.32936	Os03g0734300	Proteinase inhibitor
0.410838	0.40257	0.818265	0.894507	-1.1973	-1.32888	Os05g0375400	PR2-like
0.684096	0.512754	0.834887	0.510019	-1.06879	-1.47297	Os04g0570500	Cytochrome P450
0.740959	0.527596	0.651576	0.643709	-1.1285	-1.43534	Os09g0322500	Ankyrin repeat containing protein.
0.79749	0.560576	0.711019	0.488654	-1.14769	-1.41005	Os11g0260100	SAM dependent carboxyl methyltransferase family protein
0.951538	0.34269	0.790245	0.427129	-1.16597	-1.34563	Os04g0419100	Protein of unknown function
0.776872	0.585299	0.974204	0.146784	-1.25235	-1.23081	Os04g0205200	NB-ARC domain containing protein
0.620854	0.523832	1.07827	0.267295	-1.19334	-1.29691	Os10g0112100	Cys-rich domain containing protein
0.861263	0.655848	0.796437	0.176746	-1.06943	-1.42087	Os08g0391300	Uncharacterized transcript
0.454757	0.312255	1.08681	0.611047	-1.00512	-1.45976	Os11g0482200	Protein of unknown function
0.494122	0.353997	1.04559	0.614242	-1.16721	-1.34075	Os10g0416500	Chitinase
0.447666	0.304189	1.10382	0.622876	-1.11874	-1.35981	Os06g0599200	Cytochrome P450
0.285078	0.409369	1.20104	0.549068	-1.12418	-1.32038	Os06g0313500	Protein of unknown function
0.355641	0.416811	1.17347	0.505271	-1.04775	-1.40345	Os10g0329700	Protein kinase (OsRLCK296)
0.319102	0.535893	0.956819	0.700976	-1.10299	-1.4098	Os03g0838400	Ammonium transporter
0.393033	0.406279	0.995522	0.714201	-1.12864	-1.38039	Os11g0135000	Major facilitator superfamily antiporter
0.405162	0.439598	0.986161	0.694175	-1.27126	-1.25384	Os06g0323100	S-adenosyl-L-methionine:salicylic acid carboxyl methyltransferase.
0.278523	0.641484	1.04152	0.539655	-1.30963	-1.19155	Os12g0437800	Similar to MPI
0.422007	0.728732	0.951189	0.426695	-1.20487	-1.32375	Os03g0734100	Protein of unknown function
0.549261	0.659192	0.895683	0.449152	-1.28538	-1.26791	Os08g0136800	Protein of unknown function
0.563604	0.752555	0.800471	0.442863	-1.32234	-1.23716	Os05g0399300	PR3-like
0.566601	0.663991	0.742887	0.602661	-1.23937	-1.33678	Os02g0191800	Protein of unknown function
0.569219	0.41842	1.00968	0.526121	-1.36364	-1.1598	Os05g0166300	Protein kinase
0.648237	0.407594	0.834915	0.667146	-1.27234	-1.28555	Os03g0277700	Protein of unknown function
0.713952	0.37607	0.87923	0.577282	-1.26541	-1.28112	Os02g0813600	Naringenin-chalcone synthase family protein
0.610437	0.501456	0.861537	0.589914	-1.26948	-1.29386	Os03g0277600	Protein of unknown function
0.637375	0.543618	0.577801	0.796459	-1.09683	-1.45842	Os08g0494000	Harpin-induced 1 domain containing protein.
0.653108	0.369252	0.645476	0.864868	-1.08583	-1.44687	Os03g0341600	Protein of unknown function
0.544953	0.506943	0.774577	0.73425	-1.16143	-1.3993	Os04g0655400	Protein kinase (OsRLCK169)
0.679834	0.392606	0.786024	0.69747	-1.19738	-1.35855	Os09g0322400	Protein of unknown function
0.619571	0.427222	0.714613	0.800608	-1.28345	-1.27857	Os01g0152800	Protein kinase (OsRLCK25)
0.505761	0.401048	0.761513	0.862857	-1.099	-1.43218	Os01g0734000	WRKY transcription factor (WRKY23)
0.44972	0.377071	0.807604	0.885645	-1.11224	-1.4078	Os11g0256900	Protein of unknown function
0.544319	0.262919	0.802241	0.863937	-0.931977	-1.54144	Os07g0601100	NADPH HC toxin reductase
0.563714	0.485042	0.806272	0.693653	-1.09017	-1.45852	Os10g0528100	Glutathione S-transferase
0.53264	0.466472	0.780921	0.756353	-1.0444	-1.49199	Os11g0587600	ABC transporter.
0.50716	0.530096	0.770673	0.721579	-0.992753	-1.53675	Os01g0176200	UDP-glucuronosyl/UDP-glucosyltransferase family protein.
0.410167	0.492055	0.6317	0.994716	-1.21888	-1.30976	Os07g0111400	WRKY transcription factor (WRKY29)
0.338528	0.517654	0.633348	1.01728	-1.11307	-1.39375	Os07g0564100	UDP-glucuronosyl/UDP-glucosyltransferase family protein.
0.161257	0.608397	0.572824	1.07395	-0.889793	-1.52664	Os08g0199400	Fatty acid desaturase, type 2 family protein.
0.385802	0.704578	0.534867	0.860885	-0.898759	-1.58737	Os04g0174100	Protein of unknown function
0.426411	0.724461	0.477738	0.853401	-0.882806	-1.59921	Os04g0171800	Cytochrome P450
0.692949	0.675255	0.614824	0.592428	-1.19185	-1.38361	Os03g0237500	Protein of unknown function
0.639357	0.761536	0.572367	0.593278	-1.14517	-1.42137	Os06g0159900	TPR repeat containing protein
0.735186	0.700475	0.48951	0.615302	-1.02162	-1.51885	Os04g0320700	Glucosyltransferase-like
0.731994	0.707372	0.488834	0.612822	-1.02464	-1.51638	Os04g0321100	UDP-glucuronosyl/UDP-glucosyltransferase family protein.
0.726747	0.703477	0.500499	0.611839	-1.02653	-1.51603	Os08g0404000	UDP-glucuronosyl/UDP-glucosyltransferase family protein.
0.577178	0.905816	0.373572	0.6424	-0.956469	-1.5425	Os03g0109000	NAC transcription factor (ONAC055)
0.677592	0.746335	0.314959	0.779309	-1.02814	-1.49005	Os03g0192100	Serine carboxypeptidase family protein.
0.461429	0.619946	0.624891	0.85363	-1.3393	-1.22059	Os04g0530600	Thioredoxin family protein
0.548827	0.630112	0.634673	0.756088	-1.39796	-1.17174	Os05g0407100	Four F5 protein family protein.
0.553452	0.577101	0.66781	0.765363	-1.42772	-1.13601	Os02g0555300	NAC transcription factor (ONAC028)
0.663095	0.579047	0.620314	0.714535	-1.22061	-1.35638	Os07g0418600	Protein of unknown function
0.658685	0.587645	0.630563	0.701379	-1.2278	-1.35047	Os07g0418700	Protein of unknown function
0.533755	0.601749	0.674021	0.760633	-1.19213	-1.37803	osa-miR167h	miRNA
0.537794	0.651952	0.596966	0.784975	-1.2293	-1.34238	Os03g0401100	Protein kinase
0.606216	0.565261	0.597077	0.804023	-1.30812	-1.26446	Os09g0526600	Heat shock transcription factor (HsfB2c / OsHsf-24)
0.61952	0.618718	0.627211	0.714364	-1.3212	-1.25861	Os07g0519500	Cytochrome P450
0.778432	0.676985	0.542176	0.567682	-1.40347	-1.1618	Os06g0234800	Protein of unknown function
0.730396	0.748153	0.576042	0.511561	-1.38482	-1.18133	Os02g0131000	Protein of unknown function
0.731516	0.739534	0.656028	0.438168	-1.33441	-1.23084	Os04g0544200	Cyclin-like domain containing protein.
0.706264	0.750108	0.639554	0.474682	-1.27623	-1.29438	Os01g0115800	Protein kinase
0.656271	0.721354	0.533376	0.656787	-1.41867	-1.14912	Os08g0196700	Zinc-finger protein
0.606686	0.684604	0.584101	0.686692	-1.46597	-1.09611	Os12g0508200	Protein of unknown function
0.64904	0.699898	0.642072	0.58939	-1.29335	-1.28705	Os07g0425000	Protein of unknown function
0.669813	0.73594	0.572672	0.599276	-1.30278	-1.27493	Os02g0326700	Peptidase S54, rhomboid domain containing protein
0.670814	0.708607	0.603148	0.596397	-1.32737	-1.25159	Os05g0253200	Protein kinase
0.640036	0.696973	0.524078	0.714828	-1.26272	-1.31319	Os01g0307500	Cation transporter family protein.
0.74537	0.775194	0.247961	0.761852	-1.25541	-1.27497	Os03g0804000	Protein of unknown function
0.772248	0.860462	0.227321	0.64778	-1.40783	-1.09998	Os11g0670900	Protein of unknown function
0.546272	0.733592	0.405569	0.823062	-1.55025	-0.958244	Os06g0105700	Protein of unknown function
0.570834	0.655537	0.420529	0.894014	-1.41221	-1.1287	Os10g0545500	Cellulase
0.550878	0.880678	0.320616	0.754407	-1.48518	-1.0214	Os02g0667500	Protein of unknown function
0.560557	0.793086	0.247235	0.898322	-1.43082	-1.06838	Os03g0654700	RmlC-like cupin family protein.
-0.703095	-0.593131	-0.681432	-0.54892	0.949925	1.57665	Os08g0562500	Transferase family protein.
-0.692669	-0.555276	-0.679042	-0.590384	0.916892	1.60048	Os04g0228400	Expansin
-0.696323	-0.571759	-0.680217	-0.608126	1.06838	1.48805	Os01g0759200	Protein kinase
-0.687008	-0.574286	-0.682166	-0.604916	1.02941	1.51897	Os04g0350700	OsbHLH093
-0.478984	-0.740376	-0.766263	-0.564652	1.09559	1.45468	Os02g0776900	Growth-regulating factor
-0.67406	-0.641581	-0.723286	-0.507317	1.03666	1.50958	Os07g0603300	Protein of unknown function
-0.652038	-0.720284	-0.702978	-0.471306	1.05293	1.49368	Os03g0335500	Protein kinase
-0.710461	-0.535937	-0.660447	-0.67025	1.31923	1.25786	Os12g0117300	Protein of unknown function
-0.706437	-0.570337	-0.699397	-0.601709	1.31826	1.25962	Os04g0570700	Protein of unknown function
-0.696343	-0.585538	-0.689739	-0.607124	1.32778	1.25096	Os11g0451700	Dehydrin
-0.706586	-0.580493	-0.681403	-0.610662	1.30621	1.27294	Os01g0761300	Long-chain-fatty-acid-CoA ligase-like protein.
-0.644152	-0.607315	-0.608488	-0.718303	1.23295	1.34531	Os03g0203700	Plasma membrane Ca2+-ATPase.
-0.646595	-0.527834	-0.691237	-0.710748	1.26195	1.31447	Os02g0307800	Protein of unknown function
-0.635412	-0.609524	-0.631911	-0.702474	1.3421	1.23722	Os10g0100700	Vitamin B6 biosynthesis protein family protein.
-0.564988	-0.645312	-0.67941	-0.689651	1.27247	1.30689	Os01g0907200	Ubiquitin domain containing protein.
-0.639286	-0.717746	-0.619133	-0.599171	1.19375	1.38159	Os02g0548700	U box domain containing protein.
-0.649531	-0.677679	-0.675243	-0.577844	1.28569	1.29461	Os07g0545800	GRAS transcription factor (OsCIGR1)
-0.642356	-0.732954	-0.669584	-0.530158	1.23604	1.33902	Os05g0449200	Transferase family protein.
-0.715873	-0.579751	-0.710012	-0.569123	1.2214	1.35336	Os02g0743700	Zn-finger, RING domain containing protein
-0.705572	-0.579132	-0.684061	-0.609859	1.2557	1.32292	Os05g0389800	DEAD/H box polypeptide
-0.69859	-0.591404	-0.659264	-0.629593	1.23483	1.34402	Os01g0224100	AP2/ERF transcription factor (OsERF053)
-0.718757	-0.526929	-0.687039	-0.637129	1.17156	1.39829	Os07g0693500	Adenosine/AMP deaminase family protein.
-0.748192	-0.626583	-0.635321	-0.562377	1.18905	1.38342	Os01g0209700	Gibberellin 2-beta-dioxygenase
-0.802575	-0.462589	-0.622021	-0.677398	1.22079	1.34379	Os01g0130400	Alpha-xylosidase
-0.558086	-0.613175	-0.749483	-0.645569	1.13982	1.4265	Os03g0624600	NAC transcription factor (ONAC006)
-0.636651	-0.586003	-0.725356	-0.622434	1.15461	1.41583	Os01g0741200	Protein kinase
-0.608995	-0.621047	-0.698658	-0.642988	1.1534	1.41829	Os06g0729400	Protein of unknown function
-0.50349	-0.647762	-0.641838	-0.772119	1.16296	1.40225	Os11g0143200	Cytochrome P450
-0.532884	-0.654744	-0.687149	-0.681423	1.07346	1.48274	Os03g0729500	Growth-regulating factor
-0.57023	-0.758506	-0.465674	-0.763516	1.16021	1.39771	Os04g0556500	Cis-zeatin O-glucosyltransferase.
-0.957406	-0.545785	-0.482634	-0.489987	0.886019	1.58979	Os02g0718600	Protein of unknown function
-0.805754	-0.512142	-0.474994	-0.721192	0.955021	1.55906	Os01g0658700	Aldose 1-epimerase family protein.
-0.772863	-0.764215	-0.590111	-0.417794	1.10307	1.44191	Os03g0145900	Similar to CHY zinc finger family protein
-0.700409	-0.815905	-0.500288	-0.521489	1.04484	1.49325	Os05g0469600	Pyruvate decarboxylase isozyme
-0.747649	-0.87756	-0.461684	-0.422115	0.997585	1.51142	Os02g0484200	Transferase family protein.
-0.801959	-0.907649	-0.417693	-0.360322	0.984393	1.50323	Os02g0730000	Mitochondrial aldehyde dehydrogenase
-0.784452	-0.673996	-0.616724	-0.495506	1.2731	1.29758	Os01g0777300	DNA repair protein
-0.836022	-0.648005	-0.653714	-0.420982	1.24025	1.31847	Os06g0716100	Heat shock protein DnaJ family protein.
-0.872382	-0.576538	-0.659864	-0.446675	1.33443	1.22103	Os03g0679800	TPR-like domain containing protein.
-0.826887	-0.673911	-0.593091	-0.467807	1.35282	1.20888	Os04g0540300	Phytochelatin synthetase-like conserved region family protein.
-0.817662	-0.503418	-0.836191	-0.383284	1.31859	1.22196	Os11g0539200	Glycoside hydrolase, family 16 domain containing protein.
-0.734149	-0.661826	-0.729131	-0.440873	1.3324	1.23358	Os05g0449100	Protein of unknown function
-0.767213	-0.684863	-0.763055	-0.333845	1.27379	1.27519	Os07g0418500	Cytochrome P450
-0.776303	-0.680788	-0.769451	-0.318934	1.2866	1.25888	Os03g0423300	Stearoyl-acyl carrier protein desaturse
-0.709668	-0.564456	-0.697117	-0.590054	1.45884	1.10245	Os11g0618200	Uncharacterized transcript
-0.690474	-0.642107	-0.711291	-0.519453	1.43955	1.12377	Os02g0468400	Lipid-binding START domain containing protein.
-0.724136	-0.601847	-0.710185	-0.528068	1.42796	1.13627	Os06g0129400	SPX domain-containing membrane protein
-0.687521	-0.600522	-0.717766	-0.559253	1.43899	1.12607	Os08g0431200	Actin-binding FH2 domain containing protein.
-0.766322	-0.490993	-0.758888	-0.541841	1.40227	1.15578	Os05g0489500	Protein of unknown function
-0.727583	-0.559172	-0.758115	-0.515592	1.42058	1.13989	Os11g0220100	Protein of unknown function
-0.905331	-0.406328	-0.667591	-0.556179	1.41947	1.11596	Os07g0674900	Uncharacterized transcript
-0.828235	-0.764048	-0.369111	-0.583346	1.18328	1.36146	Os04g0618400	Protein of unknown function
-0.848955	-0.667311	-0.46721	-0.572871	1.17804	1.3783	Os01g0226700	Protein of unknown function
-0.723398	-0.80136	-0.317891	-0.698919	1.35794	1.18363	Os06g0604300	Phospholipase D2.
-0.776247	-0.726527	-0.47039	-0.584293	1.41409	1.14337	Os12g0559200	Lipoxygenase
-0.784313	-0.63978	-0.466705	-0.673462	1.37283	1.19143	Os01g0238700	Oligopeptide transporter superfamily protein.
-0.768515	-0.217397	-0.66486	-0.824602	0.940719	1.53465	Os01g0263300	Peroxidase
-0.797736	-0.204387	-0.520695	-0.935858	0.953346	1.50533	Os03g0165400	Similar to Beta-galactosidase
-0.976449	-0.205471	-0.421461	-0.843224	0.975581	1.47102	Os05g0381400	Plasma membrane associated protein
-0.567953	-0.711402	-0.649288	-0.638566	1.43644	1.13077	Os01g0842200	GRAS transcription factor (Os2)
-0.655981	-0.651877	-0.638091	-0.624548	1.43323	1.13726	Os07g0661400	Protein of unknown function
-0.733883	-0.604326	-0.591684	-0.641434	1.40569	1.16563	Os02g0254800	Uncharacterized transcript
-0.716497	-0.594726	-0.625404	-0.630307	1.44149	1.12544	Os10g0524400	Phospholipase D
-0.646388	-0.695259	-0.67661	-0.554862	1.393	1.18012	Os04g0644600	Epoxide hydrolase family protein.
-0.714843	-0.630932	-0.641921	-0.587205	1.38491	1.18999	Os02g0159700	Electron transport protein SCO1/SenC family protein.
-0.673347	-0.695431	-0.614391	-0.593917	1.36627	1.21082	Os03g0788700	FAS1 domain containing protein
-0.694674	-0.651345	-0.651886	-0.581586	1.32907	1.25042	Os11g0234200	Zn-finger, RING domain containing protein
-0.684389	-0.616683	-0.667746	-0.610946	1.33775	1.24201	Os03g0806500	Thioredoxin domain 2 containing protein.
-0.589978	-0.835236	-0.519132	-0.620505	1.35507	1.20979	Os07g0559700	Monosaccharide transporter
-0.577808	-0.768789	-0.535377	-0.686296	1.38279	1.18548	Os03g0816600	Similar to pentatricopeptide repeat-containing protein
-0.544073	-0.76173	-0.578409	-0.689713	1.30873	1.26519	Os03g0740200	Protein of unknown function
-0.613343	-0.736113	-0.47153	-0.747795	1.30776	1.26102	Os07g0685500	Alpha/beta hydrolase family protein.
-0.702824	-0.605122	-0.621141	-0.626037	1.49869	1.05644	Os04g0556400	Cis-zeatin O-glucosyltransferase.
-0.695104	-0.602017	-0.618894	-0.628277	1.53666	1.00763	Os01g0700200	Regulator of chromosome condensation family protein
-0.756873	-0.679741	-0.555157	-0.560345	1.48374	1.06838	Os02g0803600	Synaptobrevin family protein.
-0.565039	-0.624619	-0.621647	-0.740775	1.49834	1.05375	Os10g0508700	Plant invertase
-0.59819	-0.652739	-0.556728	-0.745155	1.49143	1.06138	Os06g0125800	Zn-finger, RING domain containing protein.
-0.650246	-0.570208	-0.558274	-0.781532	1.44155	1.11871	Os03g0343400	Photolyase/blue-light receptor
-0.557069	-0.778091	-0.677301	-0.552956	1.40327	1.16215	Os04g0497000	(+)-pulegone reductase.
-0.540246	-0.843067	-0.600272	-0.580616	1.36074	1.20346	Os03g0353400	Poly(A)-binding protein C-terminal interacting protein
-0.651424	-0.838429	-0.674889	-0.386661	1.35593	1.19548	Os03g0221600	Protein of unknown function
-0.571956	-0.87933	-0.672272	-0.427159	1.35332	1.1974	Os06g0594400	F-box protein
-0.594233	-0.89439	-0.526688	-0.543507	1.29314	1.26568	Os01g0717000	Similar to Choline kinase
-0.664291	-0.782888	-0.542541	-0.583523	1.29568	1.27756	Os04g0691600	30S ribosomal protein S17, chloroplast precursor
-0.418021	-1.0017	-0.541989	-0.557678	1.40708	1.11231	Os10g0521900	Rhomboid-like protein family protein.
-0.34195	-0.902011	-0.551976	-0.727773	1.42085	1.10286	Os03g0760200	Cytochrome P450
-0.435941	-0.868743	-0.528712	-0.686741	1.51359	1.00655	Os12g0636700	Protein of unknown function
-0.435363	-0.563395	-0.663948	-0.881153	1.41366	1.13019	Os07g0595700	Protein of unknown function
-0.321692	-0.537336	-0.736112	-0.924279	1.39736	1.12206	Os05g0496100	Protein of unknown function
-0.385545	-0.625727	-0.646212	-0.89093	1.29939	1.24902	Os01g0733200	Heat shock transcription factor (HsfC1b / OsHsf-03)
-0.362798	-0.622161	-0.740948	-0.82453	1.26914	1.2813	Os12g0164600	Protein of unknown function
-0.404703	-0.663954	-0.681925	-0.808939	1.29395	1.26557	Os03g0811400	bHLH transcription factor (OsbHLH041)
-0.482568	-0.664288	-0.542032	-0.862621	1.40389	1.14762	Os08g0520700	Protein of unknown function
-0.496731	-0.642816	-0.620481	-0.808764	1.31271	1.25609	Os10g0499400	CBS domain containing protein.
-0.417852	-0.453641	-0.785466	-0.843925	1.53613	0.964757	Os02g0654600	Protein of unknown function
-0.54792	-0.396888	-0.596235	-0.975927	1.44119	1.07578	Os02g0832000	Protein kinase
-0.57595	-0.348263	-1.09467	-0.476384	1.18223	1.31304	Os05g0227600	Protein of unknown function
-0.611786	-0.341884	-1.07067	-0.473635	1.15348	1.34449	Os08g0434100	S-like ribonuclease
-0.650639	-0.449394	-0.946835	-0.493073	1.20125	1.33869	Os02g0744200	Alpha-expansin
-0.609214	-0.517947	-1.02899	-0.361813	1.23935	1.27862	Os09g0457100	Cytochrome P450
-0.646772	-0.486357	-1.03732	-0.335529	1.16201	1.34397	Os06g0594600	Transferase family protein.
-0.418314	-0.599391	-1.06638	-0.411295	1.09614	1.39924	Os06g0220000	Phi-1-like phosphate-induced protein
-0.74492	-0.412377	-1.02118	-0.321957	1.28549	1.21494	Os05g0500000	UDP-glucuronosyl/UDP-glucosyltransferase family protein.
-0.665969	-0.581261	-0.996785	-0.253848	1.392	1.10586	Os03g0718800	Protein of unknown function
-0.630068	-0.536899	-1.02117	-0.323243	1.33929	1.17209	Os01g0701700	SAM dependent carboxyl methyltransferase family protein.
-0.493135	-0.490915	-0.761733	-0.811876	1.22578	1.33188	Os06g0223900	Uncharacterized transcript
-0.439126	-0.465074	-0.832314	-0.807131	1.34798	1.19566	Os12g0136300	Protein of unknown function
-0.440626	-0.559343	-0.794478	-0.764985	1.30464	1.25479	Os01g0135700	Flagellar calcium-binding protein
-0.379454	-0.622821	-0.792329	-0.758848	1.32373	1.22972	Os03g0705800	Protein of unknown function
-0.528937	-0.58644	-0.779659	-0.676855	1.3247	1.24719	Os10g0578600	Protein of unknown function
-0.515166	-0.581981	-0.736901	-0.736184	1.34783	1.2224	Os02g0676500	Zn-finger, RING domain containing protein
-0.632763	-0.505099	-0.819701	-0.610157	1.24089	1.32683	Os09g0525700	Protein of unknown function
-0.649386	-0.580495	-0.81919	-0.519685	1.30589	1.26287	Os11g0175700	TCP transcription factor
-0.464379	-0.569536	-0.912827	-0.602612	1.19107	1.35828	Os03g0679700	Thiamine biosynthesis protein
-0.664733	-0.405989	-0.752423	-0.738284	1.30935	1.25207	Os01g0818700	Protein kinase
-0.537783	-0.533928	-0.790183	-0.683449	1.49042	1.05492	Os01g0742100	Hypothetical protein.
-0.523883	-0.45459	-0.861686	-0.696063	1.46263	1.07359	Os01g0232000	Aquaglyceroporin
-0.505311	-0.428461	-0.944392	-0.654696	1.39467	1.13819	Os01g0957100	Protein kinase
-0.287415	-0.626184	-0.872471	-0.744904	1.20943	1.32155	Os08g0495800	Raffinose synthase family protein.
-0.402694	-0.669962	-0.776864	-0.709176	1.21197	1.34672	Os11g0587300	Protein of unknown function
-0.258167	-0.762083	-0.875983	-0.628623	1.22622	1.29863	Os09g0432300	AAA ATPase, central region domain containing protein.
-0.602879	-0.206919	-1.00394	-0.650841	0.982152	1.48243	Os02g0640300	Similar to Membrane steroid binding protein
-0.685394	-0.323557	-0.967948	-0.502982	0.956458	1.52342	Os05g0386700	Protein of unknown function
-0.714466	-0.408574	-0.80682	-0.606539	1.05952	1.47688	Os02g0192700	Thioredoxin peroxidase.
-0.825059	-0.248456	-0.811544	-0.59831	0.961141	1.52223	Os04g0121100	Subtilase family protein
-0.528605	-0.251282	-0.905584	-0.808402	1.0544	1.43947	Os04g0337500	Aldo/keto reductase family protein.
-0.600291	-0.13334	-0.976163	-0.762422	1.11008	1.36213	Os03g0637600	Extensin protein-like.
-0.496081	-0.331751	-0.98812	-0.696226	1.13944	1.37274	Os04g0128900	Flavin monoxygenase-like protein
-0.476254	-0.358515	-0.971348	-0.717531	1.23116	1.29248	Os04g0423400	Protein of unknown function
-0.411134	-0.317063	-1.0726	-0.670079	1.03751	1.43337	Os10g0532600	Protein of unknown function
-0.496978	-0.440047	-0.993647	-0.580921	1.05515	1.45645	Os03g0261100	Phospholipase A2 family protein.
-0.667511	0.0538208	-1.31266	-0.387934	1.15558	1.1587	Os02g0278700	Kaurene synthase A.
-0.614691	-0.22796	-1.23188	-0.311019	1.42784	0.957711	Os12g0538700	Glutaredoxin family protein
-0.338109	-0.156793	-1.2103	-0.684983	1.38296	1.00722	Os04g0556600	Cis-zeatin O-glucosyltransferase.
-0.836291	-0.669817	-0.578098	-0.163308	1.81854	0.428978	Os08g0163800	Protein of unknown function
-0.731807	-0.574121	-0.709707	-0.42364	1.70783	0.731451	Os06g0693900	Protein kinase
-0.748455	-0.619042	-0.740152	-0.377122	1.61622	0.868546	Os04g0684300	Protein of unknown function
-0.63067	-0.6315	-0.852141	-0.42855	1.44549	1.09737	Os02g0554200	Protein of unknown function
-0.47361	-0.672973	-0.835483	-0.549323	1.50967	1.02172	Os07g0586900	GRAS transcription factor (OsSHR1)
-0.843998	-0.640661	-0.639069	-0.390968	1.53494	0.979759	Os02g0103600	Protein of unknown function
-0.794479	-0.779126	-0.576814	-0.387533	1.43967	1.09828	Os05g0427200	Glycosyl transferase, family 31 protein.
-0.743925	-0.945975	-0.61601	-0.13744	1.51182	0.931532	Os10g0154700	Similar to Cyclophilin Dicyp-2
-0.749717	-0.971918	-0.474558	-0.285105	1.47345	1.00785	Os03g0823800	Xanthine/uracil/vitamin C permease family protein.
-0.84557	-0.858141	-0.622635	-0.171872	1.32275	1.17547	Os01g0172600	Peroxidase
-0.793202	-0.927046	-0.582852	-0.197477	1.30623	1.19434	Os01g0314000	Protein of unknown function
-0.850691	-0.726799	-0.651348	-0.308124	1.34199	1.19498	Os02g0601800	Bromodomain containing protein.
-0.83576	-0.794835	-0.709882	-0.163538	1.29684	1.20718	Os05g0273800	Similar to Soluble epoxide hydrolase
-0.684919	-0.817947	-0.756253	-0.253519	1.44204	1.07059	Os10g0499500	Fertility restorer.
-0.732409	-0.82015	-0.679515	-0.293467	1.42692	1.09862	Os01g0858200	DEAD/H box polypeptide
-0.890479	-0.767703	-0.821283	0.0647597	1.31593	1.09878	Os02g0770800	Nitrate reductase
-0.840975	-0.530885	-0.943442	-0.155788	1.3829	1.08819	Os11g0655900	Glutaredoxin domain containing protein.
-0.832382	-0.706005	-0.799885	-0.131566	1.46022	1.00962	Os11g0130200	Protein of unknown function
-0.996957	-1.12839	-0.138234	-0.0551659	1.05365	1.2651	Os04g0538900	Glyoxalase
-1.01368	-1.06705	-0.239099	-0.0356504	1.15222	1.20325	Os01g0959200	Protein of unknown function
-1.09134	-0.997659	-0.317969	0.0952543	1.03038	1.28133	Os02g0756200	Phi-1-like phosphate-induced protein
-1.11466	-0.998217	-0.240481	0.0596336	0.960953	1.33277	Os01g0812100	Protein of unknown function
-0.865885	-1.29792	-0.136966	0.0467384	1.08037	1.17366	Os08g0143600	Lipase, class 3 family protein.
-0.940382	-1.26305	-0.141318	0.115277	1.14512	1.08435	Os01g0739500	Protein of unknown function
-0.933408	-1.20271	-0.3514	0.254685	1.09279	1.14004	Os10g0510500	Auxin responsive SAUR protein family protein.
-0.849047	-1.22498	-0.327905	0.102172	1.06	1.23975	Os04g0604300	Xyloglucan endotransglucosylase/hydrolase protein
-0.879232	-1.27732	-0.19464	0.132416	0.911245	1.30753	Os06g0140700	Homeobox transcription factor (Oshox2/Oshox2)
-0.890322	-1.32529	-0.12856	0.163129	0.969441	1.2116	Os06g0248500	U box domain containing protein.
-0.92695	-1.04987	-0.101013	-0.328845	1.09345	1.31322	Os02g0613900	Adenine phosphoribosyltransferase
-0.955167	-1.11294	-0.00288696	-0.282409	1.17384	1.17956	Os03g0236200	Glutamate decarboxylase
-0.876072	-1.21029	-0.034368	-0.201476	1.03944	1.28277	Os10g0555100	(Glucosyltransferase like protein
-0.806973	-1.22955	-0.182905	-0.138761	1.22234	1.13585	Os06g0318800	Protein of unknown function
-0.929771	-1.16251	-0.142059	-0.0990936	1.29246	1.04097	Os02g0712700	Protein kinase
-0.588013	-1.30014	-0.459317	0.00177488	1.14338	1.20232	Os01g0313300	AP2/ERF transcription factor (OsERF068)
-0.987568	-1.13805	-0.240407	0.0924602	1.33509	0.938472	Os08g0452900	Protein of unknown function
-1.02306	-1.18644	-0.128737	0.125211	1.28639	0.926639	Os07g0525900	Chalcone synthase.
-1.05931	-1.12996	-0.161298	0.118645	1.30333	0.928594	Os07g0525500	Chalcone synthase
-1.01179	-1.08303	-0.353395	0.147269	1.21959	1.08136	Os11g0106700	Ferritin 1, chloroplast precursor
-1.12607	-1.03388	-0.308586	0.225526	1.1483	1.0947	Os12g0493900	ARM repeat fold domain containing protein.
-1.1269	-0.968776	-0.301391	0.0820441	1.24224	1.07278	Os02g0705400	Protein of unknown function
-0.786842	-1.12398	-0.469377	-0.0163502	1.31059	1.08596	Os02g0787300	Protein kinase
-0.851977	-1.00786	-0.542453	-0.0319225	1.23103	1.20318	Os01g0182600	Gigantea homologue
-0.826984	-1.01235	-0.53904	-0.067106	1.2774	1.16808	Os04g0461600	PLAC8 family protein
-0.873192	-1.06529	-0.405671	-0.0773357	1.198	1.2235	Os03g0646800	RNA polymerase, beta subunit, protrusion domain containing protein
-0.925306	-1.0591	-0.327221	-0.0973928	1.24858	1.16043	Os02g0592400	Protein of unknown function
-0.803784	-1.09344	-0.351185	-0.193456	1.31099	1.13087	Os11g0570000	Receptor kinase-like protein.
-0.93289	-0.90648	-0.459848	-0.171386	1.32258	1.14803	osa-miR399d	Uncharacterized transcript
-0.998873	-0.909945	-0.462885	-0.0480578	1.33247	1.08729	Os01g0821300	WRKY transcription factor (WRKY86)
-0.96987	-1.05703	-0.302995	-0.0480844	1.29026	1.08772	Os04g0650000	Oryzain alpha chain precursor
-1.00615	-1.04171	-0.327377	0.0211713	1.28678	1.06728	Os04g0498600	S-adenosylmethionine decarboxylase
-0.951023	-0.985289	-0.390749	0.0171595	1.5448	0.765102	Os01g0102900	Protein of unknown function
-0.970581	-0.893146	-0.434035	-0.133593	1.43736	0.993994	Os03g0156600	Heavy metal transport/detoxification protein
-0.991871	-0.984137	-0.37126	-0.00705063	1.44019	0.914125	Os01g0654400	Protein of unknown function
-1.08099	-1.10176	0.116242	-0.164334	1.32607	0.904765	Os02g0719600	SAM dependent carboxyl methyltransferase family protein.
-1.04824	-0.918333	0.0809751	-0.41001	1.50014	0.79547	Os04g0581100	Isopenicillin N synthase family protein.
-0.655242	-1.21919	-0.151323	-0.264704	1.57428	0.716184	Os03g0761000	SWIB/MDM2 domain containing protein
-0.54232	-1.29028	-0.253596	-0.231344	1.50356	0.813973	Os07g0592600	GH3 homolog
-0.769643	-1.11717	-0.199268	-0.322981	1.44304	0.966022	Os02g0176300	Protein of unknown function
-0.874013	-1.00596	-0.236176	-0.335585	1.3844	1.06733	Os01g0276900	Protein of unknown function
-0.843059	-1.10223	-0.138683	-0.324528	1.36132	1.04719	Os03g0802500	AAA ATPase, central region domain containing protein.
-0.622026	-1.10396	-0.24193	-0.480475	1.45619	0.992206	Os11g0153500	Protein of unknown function
-0.665396	-1.10847	-0.356743	-0.332626	1.40028	1.06295	Os02g0661100	Trehalose-6-phosphate phosphatase.
-0.858069	-0.980598	-0.458787	-0.173973	1.17483	1.2966	Os04g0608900	Protein kinase
-0.857046	-0.951354	-0.521318	-0.138019	1.12271	1.34503	Os10g0418100	Calcium-transporting ATPase, plasma membrane-type
-0.998308	-0.923392	-0.369896	-0.144837	1.1068	1.32963	Os02g0756800	Phi-1-like phosphate-induced protein
-0.885006	-1.00635	-0.284696	-0.27187	1.06132	1.3866	Os03g0302800	Protein of unknown function
-0.835742	-1.08919	-0.247629	-0.268728	1.19117	1.25012	Os01g0971800	G2-like protein
-0.935521	-1.00113	-0.266243	-0.242666	1.18818	1.25737	Os10g0389500	Protein of unknown function
-0.883499	-0.951357	-0.282322	-0.371069	1.2693	1.21894	Os03g0374400	Protein of unknown function
-0.748684	-0.872166	-0.559534	-0.362405	1.24407	1.29872	Os01g0862800	NAC transcription factor (ONAC059)
-0.793944	-0.866715	-0.52444	-0.351013	1.2218	1.31431	Os04g0522500	2OG-Fe(II) oxygenase domain containing protein
-0.827401	-0.854935	-0.562446	-0.277701	1.19206	1.33042	Os05g0445100	Cytochrome P450
-0.887448	-0.89976	-0.45446	-0.259168	1.2182	1.28263	Os11g0111200	Protein of unknown function
-0.959572	-0.820043	-0.420666	-0.304357	1.2689	1.23574	Os03g0750000	UspA domain containing protein
-0.831072	-0.901374	-0.456662	-0.326693	1.34995	1.16585	Os01g0762000	ARF/SAR superfamily domain containing protein
-0.848515	-0.84806	-0.485368	-0.348283	1.30326	1.22697	Os12g0147800	Phytosulfokine
-0.699006	-1.03688	-0.54201	-0.209495	1.19352	1.29388	Os02g0618200	Pseudo ARR-B
-0.659253	-1.02501	-0.605087	-0.203487	1.24071	1.25213	Os03g0437600	Alpha/beta hydrolase fold domain containing protein.
-0.779941	-0.950781	-0.524423	-0.254084	1.25177	1.25746	Os09g0515100	Bromodomain containing protein.
-0.787651	-0.867193	-0.622788	-0.24425	1.25336	1.26853	Os04g0372700	GroES-like domain containing protein.
-0.815446	-0.895333	-0.598501	-0.195514	1.25291	1.25188	Os07g0419100	Cytochrome P450
-0.764737	-0.918513	-0.643153	-0.1715	1.18304	1.31487	Os09g0509700	Zinc-finger protein
-0.759603	-0.919556	-0.594666	-0.240829	1.21231	1.30234	Os06g0216300	Oxo-phytodienoic acid reductase
-0.793867	-0.951181	-0.561421	-0.187415	1.19702	1.29686	Os06g0216200	Oxo-phytodienoic acid reductase.
-0.615359	-0.995244	-0.522072	-0.390585	1.15607	1.36719	Os07g0635500	Cytochrome P450
-0.700975	-0.968236	-0.515972	-0.33711	1.33293	1.18936	Os04g0675400	Heat shock protein DnaJ family protein.
-0.58687	-1.13343	-0.474291	-0.279381	1.29879	1.17518	Os01g0186900	Protein of unknown function
-0.647746	-1.142	-0.297617	-0.379756	1.24181	1.2253	Os09g0518000	UDP-glucuronosyl/UDP-glucosyltransferase family protein.
-0.582288	-1.05945	-0.274904	-0.571904	1.10384	1.38471	Os02g0687200	Protein of unknown function
-1.27036	-0.603571	-0.556386	0.171572	0.872527	1.38621	Os02g0630300	2OG-Fe(II) oxygenase domain containing protein.
-1.18489	-0.606818	-0.727514	0.25186	0.953942	1.31342	Os08g0540400	Protein kinase
-0.970399	-0.945453	-0.526316	0.0415961	1.15374	1.24683	Os02g0527300	Heat shock transcription factor(HsfA3 / OsHsf-07)
-1.02592	-0.911579	-0.497733	0.078946	0.970187	1.3861	Os07g0162700	Esterase/lipase/thioesterase domain containing protein.
-0.903597	-0.589721	-0.897001	-0.0639741	1.1398	1.31449	Os02g0805100	AUX/IAA protein
-0.927119	-0.579109	-0.70157	-0.262942	0.925962	1.54478	Os10g0133600	Protein kinase-like domain containing protein.
-0.78203	-0.806397	-0.642636	-0.282324	1.04824	1.46515	Os02g0676800	AP2/ERF transcription factor (OsERF020)
-0.803302	-0.726909	-0.714458	-0.281494	1.11164	1.41452	Os09g0438100	Protein of unknown function
-1.40361	-0.80713	-0.121424	0.185422	0.961446	1.18529	Os01g0159200	Arabinogalactan protein.
-1.19101	-0.927911	0.0156807	-0.200516	1.037	1.26676	Os05g0372900	Protein of unknown function
-0.870493	-1.00428	-0.52353	0.188154	0.614262	1.59589	Os10g0542700	Protein of unknown function
-0.985292	-1.1198	-0.238533	0.135233	0.742556	1.46584	Os01g0625900	Protein of unknown function
-0.903237	-1.0865	-0.308763	-0.0178002	0.822453	1.49385	Os07g0614700	SPX domain-containing membrane protein
-0.852275	-0.902956	-0.54658	-0.0804826	0.794027	1.58827	Os06g0676900	Uncharacterized transcript
-0.967305	-0.767819	-0.464275	-0.175297	0.735185	1.63951	Os02g0781400	20 kDa chaperonin, chloroplast precursor
-1.21209	-0.586498	-0.321888	-0.203415	0.748662	1.57523	Os06g0337100	Protein of unknown function
-0.989503	-0.754347	-0.511946	-0.195237	0.953617	1.49742	Os09g0480400	Glycosyl transferase, family protein.
-1.10137	-0.672261	-0.417299	-0.262173	1.02245	1.43065	Os05g0586400	Protein of unknown function
-1.12898	-0.85435	0.564738	-0.170095	-0.0380311	1.62671	Os03g0828300	(1-4)-beta-mannan endohydrolase-like protein.
-0.714456	-1.01775	0.103935	-0.252387	0.0428941	1.83777	Os01g0106400	Isoflavone reductase-like protein.
-1.10398	-0.962924	0.154914	0.286026	-0.0314977	1.65747	Os07g0568700	Polygalacturonase inhibitor
-1.21465	-1.00194	0.10065	0.457456	0.14878	1.5097	Os02g0514500	Glycerophosphoryl diester phosphodiesterase family protein.
-1.14192	-0.539821	0.0722984	0.328199	-0.470885	1.75213	Os02g0616100	Leucine Rich Repeat family protein
-0.886411	-1.13654	0.320969	-0.540765	1.0434	1.19934	Os02g0807900	Protein kinase (OsWAK21)
-1.07431	-0.93394	0.325209	-0.569814	1.17881	1.07405	Os03g0318400	Peptidase A1, pepsin family protein.
-0.900118	-1.05145	0.21715	-0.513265	0.771974	1.47571	Os01g0580500	1-aminocyclopropane-1-carboxylate oxidase
-0.563664	-1.48668	0.0551564	-0.206928	1.07342	1.1287	Os01g0756300	Protein of unknown function
-0.661414	-1.52554	0.292795	-0.164411	0.986621	1.07195	Os01g0864500	Protein of unknown function
-0.696381	-1.51938	0.235533	-0.0737451	1.16159	0.892381	Os04g0518400	Phenylalanine ammonia-lyase
-0.714651	-1.27603	0.472503	-0.609217	1.10676	1.02063	Os04g0464100	Heavy metal transport/detoxification protein
-0.445761	-1.41275	0.262571	-0.58604	1.17023	1.01175	Os02g0467600	Cinnamate 4-hydroxylase
-0.366086	-1.47983	0.399965	-0.464855	0.468346	1.44246	Os07g0511400	Protein of unknown function
-1.29567	-1.16172	0.408195	0.17521	0.841023	1.03296	Os08g0473900	Alpha-amylase type B
-0.902807	-1.41818	0.314405	0.00675438	0.806083	1.19375	Os10g0376900	bHLH transcription factor (OsbHLH045)
-0.699401	-1.57785	0.665893	-0.139066	0.990297	0.760125	Os01g0155000	Esterase/lipase/thioesterase domain containing protein.
-0.966249	-1.24942	0.841594	-0.418379	0.808069	0.984386	Os04g0688200	Peroxidase
-1.17035	-1.12613	-0.200673	0.559787	0.711989	1.22538	Os04g0535200	Peptidase aspartic family protein.
-1.14916	-1.07404	-0.118104	0.272057	0.649252	1.41999	Os10g0552300	Lipid transfer protein
-1.01181	-1.22278	-0.0917933	0.478208	0.40636	1.44181	Os08g0443800	Tetraspanin domain containing protein
-1.03368	-1.11017	-0.348647	0.327761	0.830402	1.33434	Os04g0536500	NAC transcription factor
-1.08701	-1.12598	-0.311913	0.442505	0.8299	1.2525	Os04g0527400	Protein of unknown function
-0.964203	-1.2474	-0.348849	0.501476	0.925975	1.133	Os11g0547000	F-box protein
-0.998535	-1.17545	-0.41983	0.516081	0.938459	1.13927	Os01g0138800	Protein of unknown function
-0.833076	-1.44577	-0.0787416	0.350067	0.814108	1.19341	Os11g0427700	Protein of unknown function
-0.972611	-1.2825	-0.203074	0.381814	0.855761	1.22061	Os06g0652200	Similar to Hemolysin-III related family protein
-0.732144	-1.65499	0.231009	0.463474	0.73619	0.956462	Os01g0955100	Calmodulin-like protein
-0.702253	-1.61966	-0.0380432	0.665753	0.890068	0.804139	Os09g0522000	AP2/ERF transcription factor (OsERF031/OsDREB1B)
-0.80088	-1.53281	0.0809221	0.390066	1.17171	0.690995	Os03g0285300	Uncharacterized transcript
-0.90828	-1.52372	0.281905	0.401281	1.07889	0.66992	Os01g0714800	WRKY transcription factor (WRKY26)
-0.794533	-1.48523	-0.0216801	0.255743	1.0702	0.975498	Os02g0205500	Naringenin-chalcone synthase family protein.
-0.747285	-1.51595	0.00350017	0.227652	1.13208	0.9	Os01g0905300	Protein of unknown function
-0.980536	-1.46322	0.347121	0.243726	0.949061	0.903844	Os08g0404500	C1-like domain containing protein
-0.907858	-1.48448	0.118718	0.369941	0.884125	1.01955	Os01g0127600	Bowman-Birk type proteinase inhibitor D-II
-1.1075	-1.29006	0.0502925	0.380299	1.10087	0.8661	Os04g0639000	Protein of unknown function
-0.965187	-1.43083	0.0546833	0.439006	1.04057	0.861757	Os07g0550900	Protein kinase
-1.17561	-1.26334	0.0376554	0.554152	0.862654	0.984494	Os01g0720400	HAD-superfamily subfamily IB hydrolase
-1.16615	-1.23414	-0.05636	0.586858	0.831476	1.03831	Os01g0702500	Dehydrin RAB25.
-1.11597	-1.31644	0.0452946	0.599498	0.717214	1.0704	Os06g0696400	Xyloglycan endo-transglycosylase precursor.
-1.12295	-1.3448	0.0990186	0.639913	0.772792	0.956028	Os05g0545400	Protein kinase
-1.17982	-1.2869	0.174997	0.4314	0.881212	0.979109	Os06g0725200	Lipolytic enzyme, G-D-S-L family protein.
-1.12705	-1.26417	-0.0136616	0.474398	0.81862	1.11187	Os07g0154100	9-cis-epoxycarotenoid dioxygenase
-1.09204	-1.27359	-0.0579233	0.463245	0.828405	1.1319	Os02g0764700	AP2/ERF transcription factor (OsERF103)
-1.00653	-1.35589	-0.0646017	0.481241	0.873718	1.07206	Os03g0188500	Glutelin family protein.
-1.01483	-1.33201	-0.0852319	0.441209	0.917344	1.07351	Os03g0820400	Zinc-finger protein
-1.24998	-1.12282	-0.119457	0.60682	1.03454	0.850906	Os11g0151400	Cytochrome P450
-1.26084	-1.10703	-0.131133	0.593877	0.944297	0.960827	Os03g0127500	OsbZIP65_I / OsbZIP25
-1.29059	-1.18503	0.104005	0.626163	0.916681	0.828776	Os03g0797300	Indole synthase.
-1.21439	-1.0582	-0.127595	0.279887	0.882645	1.23765	Os06g0219900	Phi-1-like phosphate-induced protein
-1.31601	-1.06625	0.0764124	0.319892	0.833263	1.1527	Os06g0604200	Phospholipase D.
-1.23192	-1.11104	-0.0704492	0.358707	0.98599	1.06871	Os03g0745100	Protein of unknown function
-1.20373	-1.13104	-0.142116	0.454488	1.01084	1.01155	Os06g0252800	Estrogen sulfotransferase
-1.15057	-1.20875	-0.0743131	0.429515	0.910257	1.09386	Os03g0820300	Zinc-finger protein
-1.13657	-1.16653	-0.149457	0.362968	0.973528	1.11606	Os03g0820200	Uncharacterized transcript
-1.24417	-1.14979	0.056712	0.340057	1.09024	0.906945	Os08g0277200	Cinnamoyl-CoA reductase
-1.24623	-1.14451	-0.00356471	0.444315	1.11343	0.836559	Os01g0757200	Gibberellin 2-beta-dioxygenase
-1.24495	-1.09131	-0.0554333	0.342995	1.16554	0.883148	Os05g0130300	Uncharacterized transcript
-1.10562	-1.27388	0.171238	0.199313	1.18866	0.820294	Os10g0503300	benzyl alcohol benzoyl transferase.
-1.06356	-1.24214	-0.153885	0.389891	1.09966	0.970042	Os03g0230300	Protein of unknown function
-0.89969	-1.32251	-0.206963	0.273726	1.09778	1.05766	Os05g0438500	Soluble inorganic pyrophosphatase
-0.976132	-1.35803	0.0352288	0.224783	1.02989	1.04426	Os12g0443000	Cytochrome P450
-1.09457	-1.23288	-0.0479235	0.279992	1.10203	0.993352	Os01g0783200	Diacylglycerol kinase.
-1.0782	-1.2388	-0.018168	0.216397	1.13395	0.984819	Os07g0526400	Chalcone synthase
-1.10419	-1.26628	-0.00629676	0.350687	0.983457	1.04263	Os01g0855600	Hs1pro-1-like protein
-1.16517	-1.1644	-0.0199129	0.242208	0.993747	1.11353	Os01g0959100	Protein of unknown function
-1.01738	-1.22628	-0.132242	0.185782	1.02127	1.16884	Os03g0739700	Protein of unknown function
-1.07344	-1.18715	-0.102244	0.172831	1.09876	1.09124	Os07g0245100	Nitrogen fixation protein.
-1.10142	-1.15071	-0.168583	0.24091	1.10642	1.07337	Os03g0286500	RNA-binding region containing protein
-1.31325	-0.578575	-0.320854	0.831604	-0.0816095	1.46269	Os04g0554800	HyPRP family protein / Lipid transfer protein
-1.32382	-0.464937	-0.309482	0.809299	-0.206968	1.49591	Os05g0515600	O-methyltransferase
-1.44346	-0.00112622	-0.610057	1.03107	-0.180057	1.20363	Os06g0216000	Oxo-phytodienoic acid reductase.
-1.13813	-0.767409	-0.66944	0.944671	0.342811	1.2875	Os05g0542500	Group 3 LEA (Type I) protein.
-1.40912	0.566663	-1.0583	0.56109	0.244924	1.09474	Os09g0417600	WRKY transcription factor
-1.27287	0.525511	-1.20496	0.498573	0.310676	1.14307	Os12g0428300	Uncharacterized transcript
-0.636964	-0.47022	-0.625839	0.620638	-0.663971	1.77636	Os07g0103500	2OG-Fe(II) oxygenase domain containing protein.
-0.875394	0.295799	-0.871858	1.07362	-0.850798	1.22863	Os06g0215900	Oxo-phytodienoic acid reductase.
-0.364483	0.388916	-1.13354	-0.278112	-0.399887	1.7871	Os03g0339300	Peroxidase
-0.455298	0.399072	-1.08618	-0.248654	-0.405448	1.79651	Os11g0645400	Dirigent family protein
-0.290844	0.437811	-1.06442	-0.190791	-0.658365	1.76661	Os01g0106300	Isoflavone reductase homolog
-0.14048	0.214515	-1.24559	-0.343946	-0.27086	1.78636	Os08g0489300	DNA-3-methyladenine glycosidase I-like protein.
-0.484899	-0.000480454	-0.952924	-0.109391	-0.376624	1.92432	Os10g0150800	Protein of unknown function
-0.587925	0.125355	-1.09711	-0.0840716	-0.197184	1.84093	Os03g0658800	Cytochrome P450
-0.428352	-0.11586	-0.933806	-0.292167	-0.182373	1.95256	Os05g0190500	Acid phosphatase (Class B) family protein.
-0.246456	0.44838	-1.64857	0.176394	-0.133813	1.40407	Os05g0217800	BURP domain containing protein.
-0.734793	-0.170013	-0.124309	-0.358439	-0.595523	1.98308	Os01g0842400	Laccase
-0.203542	0.160801	-0.680933	-0.309687	-0.868819	1.90218	Os01g0878900	4,5-DOPA dioxygenase extradiol.
-0.0444188	-0.159239	-0.592125	-0.764506	-0.40736	1.96765	Os01g0110800	Leucine Rich Repeat family protein
-0.276608	-0.0970366	-0.673701	-0.566725	-0.383849	1.99792	Os11g0566800	Naringenin-chalcone synthase family protein.
-0.666283	-0.464213	-0.751093	-0.520838	0.644737	1.75769	Os04g0445000	Potassium channel / Stelar K(+) outward rectifying channel
-0.599887	-0.591027	-0.671158	-0.608772	0.778677	1.69217	Os03g0248500	Cupredoxin domain containing protein
-0.711516	-0.659312	-0.776668	-0.281016	0.751636	1.67688	Os03g0322900	Late embryogenesis abundant protein repeat containing protein.
-0.628435	-0.61952	-0.902334	-0.292072	0.809363	1.633	Os01g0705200	Late embryogenesis abundant protein repeat containing protein.
-0.676425	-0.610277	-0.7936	-0.426227	0.923725	1.5828	Os01g0177400	GA 3beta-hydroxylase.
-0.551573	-0.661769	-0.805259	-0.457084	0.827993	1.64769	Os02g0716800	TGF-beta receptor, type I/II extracellular region family protein.
-0.768149	-0.644574	-0.74437	-0.0364406	0.377997	1.81554	Os09g0367700	Glutathione S-transferase TAU (OsGSTU5)
-0.881115	-0.60375	-0.794016	-0.00270017	0.581393	1.70019	Os06g0193200	Pectinesterase
-0.839871	-0.635761	-0.735922	-0.165788	0.690936	1.68641	Os05g0163300	Beta-Ig-H3/fasciclin domain containing protein.
-0.859471	-0.405252	-0.79907	-0.236981	0.535722	1.76505	Os01g0378100	Class III peroxidase (OsPrx16/17)
-0.923592	-0.482354	-0.625612	-0.224607	0.447152	1.80901	Os09g0397800	Uncharacterized transcript
-1.05634	-0.619009	-0.420954	0.0253086	0.267833	1.80316	Os02g0513100	Nodulin MtN3 family protein
-0.76214	-0.686454	-0.524455	-0.48547	0.773721	1.6848	Os04g0685200	Peptidase aspartic family protein.
-0.811189	-0.677985	-0.546104	-0.391234	0.719782	1.70673	Os04g0561200	Cellular retinaldehyde-binding protein
-0.867538	-0.718771	-0.31796	-0.504843	0.718311	1.6908	Os05g0500600	GRAS transcription factor (Os26)
-0.840053	-0.688291	-0.500112	-0.273802	0.501017	1.80124	Os01g0822900	Lipid transfer protein
-0.762487	-0.634289	-0.590307	-0.334501	0.504642	1.81694	Os04g0394100	Glycerophosphoryl diester phosphodiesterase family protein.
-0.808255	-0.651984	-0.221449	-0.587436	0.44425	1.82487	Os01g0868900	Subtilase family protein
-0.537381	-0.858981	-0.626752	0.0161243	0.118539	1.88845	Os09g0492900	Protein of unknown function
-0.719435	-0.502384	-0.6464	0.0478686	-0.127385	1.94774	Os01g0296700	Glycoside hydrolase, family 3, C-terminal domain containing protein.
-0.614571	-0.455859	-0.589864	-0.507972	0.230368	1.9379	Os04g0644400	HyPRP family protein / Lipid transfer protein
-0.603392	-0.434504	-0.568711	-0.480547	0.117656	1.9695	Os08g0496800	BURP domain protein (OsBURP13/OsRAFTIN1)
-0.592493	-0.415211	-0.730287	-0.414805	0.223783	1.92901	Os05g0189900	Acid phosphatase (Class B) family protein
-0.733399	-0.43151	-0.72138	-0.41302	0.46353	1.83578	Os03g0273200	Laccase
-0.63761	-0.489138	-0.616534	-0.527688	0.388165	1.88281	Os09g0422500	Similar to Cellulose synthase
-0.668857	-0.528441	-0.654458	-0.454237	0.453022	1.85297	Os05g0356700	Protein of unknown function
-0.787028	-0.452662	-0.533551	-0.459461	0.345824	1.88688	Os02g0299200	IQ calmodulin-binding region domain containing protein.
-0.625648	-0.269607	-0.747087	-0.592012	0.365149	1.8692	Os03g0146800	Uncharacterized transcript
-0.662462	-0.2483	-0.713246	-0.611032	0.369287	1.86575	Os08g0151300	MYB transcription factor (OsMYB93)
-0.225888	-0.336791	-0.892944	-0.62222	0.175114	1.90273	Os03g0186900	Peptidase A1, pepsin family protein.
-0.286562	-0.383161	-0.78141	-0.43778	-0.100728	1.98964	Os05g0189300	Acid phosphatase (Class B) family protein
-0.543214	-0.387373	-0.518091	-0.425326	-0.14688	2.02088	Os04g0400600	Heavy metal transport/detoxification protein domain containing protein.
-0.546323	-0.484639	-0.553908	-0.313465	-0.113786	2.01212	Os05g0499300	Class III peroxidase OsPrx74
-0.602771	-0.455913	-0.5882	-0.291675	-0.0599808	1.99854	Os03g0234900	Class III peroxidase OsPrx39
-0.488758	0.000791478	-0.892882	-0.76774	0.344146	1.80444	Os10g0200700	Protein of unknown function
-0.527734	-0.124785	-0.988917	-0.576705	0.425219	1.79292	Os02g0538700	Harpin-induced 1 domain containing protein.
-0.452258	0.213496	-1.15794	-0.650766	0.356831	1.69063	Os05g0319700	Protein kinase
-0.653488	-0.0469835	-1.0746	-0.251696	0.207558	1.81921	Os11g0592600	Targeting for Xklp2 family protein.
-0.409284	-0.0316098	-1.08671	-0.498666	0.191852	1.83442	Os08g0471800	Remorin, C-terminal region domain containing protein.
-0.778878	-0.09494	-1.01601	-0.00753608	0.0677747	1.82959	Os01g0110200	Protein of unknown function
-0.882529	-0.245627	-0.902109	0.0102369	0.20173	1.8183	Os03g0258900	Glyoxal oxidase, N-terminal domain containing protein.
-0.816733	-0.117153	-0.896184	-0.149286	0.113647	1.86571	Os07g0606800	Esterase/lipase/thioesterase domain containing protein.
-0.907857	-0.152155	-0.824558	-0.206904	0.257444	1.83403	Os05g0135500	Class III peroxidase OsPrx71
-1.05278	-0.0380258	-0.791581	-0.195721	0.308968	1.76914	Os04g0640700	Alpha-L-arabinofuranosidase/beta-D-xylosidase isoenzyme
-0.875353	-0.0902666	-1.18775	-0.0170419	0.60604	1.56438	Os06g0174700	Protein of unknown function
-0.601225	-0.0962058	-1.13925	-0.309779	0.390672	1.75579	Os01g0750300	Cellulose synthase
-0.607181	-0.124204	-1.15602	-0.355671	0.557039	1.68604	Os10g0467800	Cellulose synthase.
-0.749603	-0.0799719	-1.01335	-0.454393	0.619744	1.67758	Os02g0653000	Protein of unknown function
-0.680582	-0.7814	-0.85075	1.71801	0.489772	0.104951	Os03g0629800	Protein of unknown function
-0.380442	-0.556532	-0.222719	2.02385	-0.547401	-0.316752	Os05g0438300	Uncharacterized transcript
-0.719285	-0.627911	-0.241655	1.97945	-0.328439	-0.0621601	Os11g0636200	Uncharacterized transcript
-0.631768	-0.699569	-0.156328	1.98889	-0.304138	-0.197088	Os07g0153000	ZIM domain containing protein.
-0.702908	-0.547138	0.213686	1.92567	-0.275468	-0.613844	Os03g0782200	Protein of unknown function
-0.964632	-0.618664	0.239506	1.86333	-0.365661	-0.153876	Os10g0199500	Protein of unknown function
-0.663789	0.320631	0.0856432	1.74812	-0.369574	-1.12104	Os01g0124000	Bowman Birk trypsin inhibitor.
-0.398903	-0.309897	0.244091	1.80314	-0.15044	-1.18799	Os05g0276500	Expansin (OsEXP3)
-1.28272	-0.596004	0.411002	1.09686	-0.697358	1.06822	Os10g0552600	Plant lipid transfer protein.
-1.07008	-0.94137	0.805073	0.950167	-0.704057	0.960262	Os01g0348800	Jacalin-related lectin domain containing protein.
-1.18905	-0.785728	0.134193	0.804077	-0.421708	1.45822	Os03g0817800	Protein of unknown function
-1.19043	-0.954253	0.390396	0.888529	-0.390414	1.25617	Os11g0701400	PR8-like
-0.94625	-0.190726	0.388099	1.41724	-1.25225	0.583884	Os05g0161500	RelA/SpoT domain containing protein.
-0.801598	-0.654324	0.25967	1.75236	-0.842182	0.286075	Os01g0264600	Protein of unknown function
-0.985859	-0.513441	0.537504	1.57603	-0.940776	0.326548	Os11g0683800	Pectin lyase fold/virulence factor domain containing protein
-0.81934	-1.60165	0.515594	1.06297	0.341096	0.50133	Os01g0699600	Protein kinase
-0.902069	-1.52352	0.351313	1.1154	0.341826	0.61705	Os10g0391400	ZIM domain containing protein.
-1.034	-1.47874	0.38292	0.914836	0.501407	0.713582	Os06g0127100	AP2/ERF transcription factor (OsERF026/OsDREB1C)
-1.02778	-1.48755	0.421035	0.9451	0.569169	0.580024	Os09g0380600	Protein of unknown function
-0.93197	-1.55102	0.454221	0.926556	0.714654	0.387562	Os05g0465000	Protein of unknown function
-0.814758	-1.63859	0.375748	0.867757	0.717033	0.492811	Os01g0952900	Protein of unknown function
-0.872402	-1.60082	0.384253	0.89655	0.679543	0.51288	Os03g0180800	ZIM domain containing protein.
-0.921506	-1.58679	0.816538	0.508728	0.653168	0.529862	Os10g0520100	F-box protein
-0.679217	-1.60424	0.591653	1.21155	0.366309	0.113949	Os01g0597600	Amino acid/polyamine transporter family protein.
-0.69154	-1.63507	0.649599	1.12598	0.33337	0.217665	Os09g0341500	Cyclin-like F-box domain containing protein.
-0.962329	-1.41924	0.566694	1.22153	0.484246	0.109096	Os01g0510200	Protein of unknown function
-0.987615	-1.32214	0.486405	1.33656	0.503291	-0.0165033	Os02g0762900	Uncharacterized transcript
-0.772725	-1.50003	0.532483	1.27423	0.494778	-0.0287374	Os04g0206600	UDP-glucuronosyl/UDP-glucosyltransferase family protein.
-1.28178	-1.13027	0.750859	1.18402	0.239712	0.237453	Os01g0615100	Substilin /chymotrypsin-like inhibitor
-1.06068	-1.37865	0.794895	1.09027	0.267154	0.287016	Os09g0341600	F-box protein
-1.02806	-1.40182	0.456783	1.21842	0.374237	0.38044	Os03g0285200	Uncharacterized transcript
-1.00589	-1.43355	0.550104	1.16021	0.268177	0.460953	Os02g0757100	Phi-1-like phosphate-induced protein
-0.989642	-1.35102	0.540922	1.32063	0.0913966	0.387713	Os02g0733900	Protein of unknown function
-1.1983	-1.2104	0.333607	1.29365	0.457264	0.324173	Os01g0967700	Protein of unknown function
-1.17928	-1.27724	0.46354	1.19982	0.463488	0.329673	Os08g0374600	Protein kinase (OsRLCK253)
-1.25772	-1.2489	0.373699	1.07727	0.505176	0.550478	Os12g0617400	9-cis-epoxycarotenoid dioxygenase
-1.0852	-1.42156	0.441885	1.02863	0.443063	0.593177	Os01g0816100	NAC transcription factor (ONAC068/OsNAC4)
-1.11864	-1.39133	0.557515	1.04249	0.430251	0.479715	Os08g0474000	AP2/ERF transcription factor (OsERF104)
-1.0615	-1.45923	0.557327	0.968872	0.497706	0.496823	Os04g0600300	Alternative oxidase
-1.21258	-1.33185	0.560589	0.955291	0.510502	0.518048	Os01g0760000	Similar to Dynein light chain
-1.15334	-1.36142	0.643954	1.0151	0.47839	0.377327	Os09g0364400	Protein of unknown function
-0.988604	-1.35247	1.26922	0.719593	0.139226	0.213038	Os10g0361000	Lipase/lipooxygenase
-1.28314	-1.14048	1.17607	0.724953	0.199632	0.322965	Os11g0666200	Protein kinase (OsRLCK345)
-1.26846	-1.20952	0.213352	0.922463	0.415261	0.926909	Os12g0541300	Respiratory burst oxidase homolog.
-1.38892	-1.11283	0.278142	0.848977	0.475693	0.898941	Os05g0211100	Cytochrome P450
-1.36492	-1.08599	0.0789141	0.940909	0.570456	0.860626	Os02g0815100	C2 domain containing protein.
-1.21347	-1.16202	0.00156223	0.771659	0.41506	1.18721	Os05g0503500	Uncharacterized transcript
-1.12381	-1.28907	0.0230787	1.09391	0.509224	0.786679	Os02g0602000	Remorin, C-terminal region domain containing protein.
-0.987073	-1.40825	0.265855	1.17163	0.213955	0.743876	Os01g0112600	Uncharacterized transcript
-1.31915	-0.96338	0.0648287	1.32227	0.149173	0.746254	Os07g0603700	Cytochrome P450
-1.5251	-1.00979	0.742177	0.532207	0.516499	0.744007	Os04g0688300	Haem peroxidase
-1.53185	-0.984814	0.358636	0.680446	0.726365	0.75122	Os05g0442400	MYB transcription factor
-1.41634	-1.13459	0.511203	0.875825	0.560196	0.603708	Os07g0190000	1-deoxy-D-xylulose 5-phosphate synthase
-1.42359	-1.10591	0.582715	0.876828	0.348451	0.721501	Os01g0124400	Proteinase inhibitor I12, Bowman-Birk family protein.
-1.29902	-1.20102	0.478628	0.989108	0.261332	0.770968	Os01g0159000	Protein of unknown function
-1.30623	-1.2113	0.447975	1.01447	0.386	0.669084	Os05g0162800	MYB-related transcription factor
-1.23629	-1.26998	0.556908	1.04298	0.295011	0.611362	Os01g0793800	Protein of unknown function
-1.16487	-1.35285	0.472815	0.982533	0.358543	0.703834	Os01g0699400	Protein kinase
-1.06805	-1.37753	0.0777039	0.591953	1.00691	0.769009	Os04g0627900	Translation initiation factor SUI1 family protein.
-1.07233	-1.397	0.112818	0.682755	0.933998	0.739764	Os11g0114300	Protein of unknown function
-1.10355	-1.42728	0.325252	0.630657	0.813487	0.761432	Os06g0147300	Protein of unknown function
-1.22912	-1.29346	0.232343	0.759221	0.848676	0.682336	Os05g0588900	BCS1 protein-like protein.
-1.16795	-1.36761	0.337993	0.739186	0.873172	0.585209	Os01g0609300	PDR-like ABC transporter
-1.10879	-1.40762	0.294608	0.907116	0.744936	0.569748	Os07g0564500	FAD-dependent pyridine nucleotide
-1.19358	-1.33854	0.42658	0.911302	0.767628	0.426606	Os03g0757600	UDP-glucuronosyl/UDP-glucosyltransferase family protein.
-1.02904	-1.44006	0.493448	0.795094	0.974186	0.206375	Os01g0695800	Multidrug resistance protein 1 homolog.
-1.28321	-1.18505	0.237719	0.604907	1.13317	0.492466	Os03g0738600	Lipoxygenase
-1.2941	-1.14159	0.271654	0.950223	0.999776	0.214035	Os07g0527600	Esterase/lipase/thioesterase domain containing protein.
-1.7245	-0.494994	0.387172	1.15719	0.516692	0.158444	Os02g0798400	Uncharacterized transcript
-1.72157	-0.335878	0.505246	1.27586	0.170696	0.105651	Os02g0798300	Protein of unknown function
-1.48816	-0.777421	0.697776	1.28627	0.140471	0.141066	Os01g0832600	Isopenicillin N synthase family protein.
-1.31932	-0.584934	0.511861	1.41065	-0.585814	0.567564	Os04g0658200	Protein of unknown function
-1.01533	-0.862031	0.68372	1.50884	-0.622498	0.307294	Os04g0203700	Uncharacterized transcript
-1.04037	-0.998091	0.227582	1.45474	-0.409276	0.765422	Os03g0304800	Protein of unknown function
-1.17385	-1.08119	0.84715	1.25759	-0.191894	0.342183	Os01g0196300	bHLH transcription factor (OsbHLH025)
-1.10839	-1.13323	0.634499	1.39978	-0.124151	0.331488	Os04g0206500	UDP-glucuronosyl/UDP-glucosyltransferase family protein.
-1.15573	-1.03452	0.631733	1.43395	-0.193615	0.318185	Os01g0968800	AP2/ERF transcription factor (OsERF027)
-1.11284	-1.22472	0.776804	1.16294	-0.137739	0.53556	Os06g0546500	Peroxidase
-1.09337	-1.22823	0.649567	1.21002	-0.158345	0.620358	Os04g0562500	Protein of unknown function
-1.21425	-1.19016	0.682973	1.03481	-0.0666386	0.753256	Os02g0756600	Phi-1-like phosphate-induced protein
-1.3095	-0.987963	0.861031	1.11137	-0.211509	0.536569	Os01g0124200	Bowman Birk trypsin inhibitor.
-0.564228	-1.61183	0.856812	1.15257	0.0232354	0.143434	Os03g0860100	AP2/ERF transcription factor (OsERF083)
-0.384001	-1.53431	0.885965	1.29159	-0.206084	-0.0531657	Os03g0437200	Zinc-finger protein
-0.858467	-1.17843	1.23722	1.05812	-0.437933	0.179495	Os11g0673200	Alpha-L-arabinofuranosidase/beta-D-xylosidase isoenzyme
-1.02601	-1.04476	1.07632	1.23281	-0.392221	0.153865	Os08g0545500	AP2/ERF transcription factor (OsERF029)
-1.05935	-1.04863	0.878176	1.38725	-0.265961	0.108519	Os05g0545300	Protein kinase
-0.920522	-1.26654	0.828875	1.27057	-0.304983	0.3926	Os01g0893700	DOMON domain containing protein
-0.990893	-1.19502	0.840091	1.29868	-0.289968	0.337109	Os07g0587300	Uncharacterized transcript
-0.781518	-1.33862	0.879762	1.28796	-0.309584	0.262004	Os09g0498400	Uncharacterized transcript
-0.820511	-1.30489	0.871528	1.30278	-0.312591	0.263683	Os09g0498500	NAD-binding site containing protein.
-1.3519	-0.824191	0.536204	1.34532	0.566973	-0.272411	Os02g0681100	Protein of unknown function
-1.18534	-1.11744	0.635757	1.12458	0.786153	-0.243716	Os03g0797500	Indole-3-glycerol phosphate lyase.
-0.94836	-0.934298	0.751506	1.47618	0.28808	-0.633112	Os03g0226200	Non-symbiotic hemoglobin
-1.07048	-0.913946	0.578171	1.58891	0.176227	-0.358878	Os04g0203600	Protein of unknown function
-1.12769	-0.856717	0.867263	1.47518	-0.147692	-0.210335	Os01g0156000	MYB-related transcription factor
-0.83172	-1.21821	0.709231	1.51034	0.0285011	-0.198134	Os07g0629500	Uncharacterized transcript
-0.864636	-1.09752	0.755206	1.55468	-0.169159	-0.178564	Os12g0543600	Potential sarcosine oxidase
-0.864961	-1.08587	0.772122	1.54785	-0.105251	-0.263891	Os01g0840300	Homeobox transcription factor
-0.978342	-1.13616	0.738998	1.41777	0.291032	-0.333306	Os08g0177400	Protein of unknown function
-0.874769	-1.3164	0.572999	1.42928	0.331996	-0.143106	Os04g0204100	Protein of unknown function
-0.980808	-1.17053	0.513465	1.47942	0.397814	-0.239354	Os01g0627800	Cytochrome P450
-1.14292	-1.05103	0.561288	1.50257	0.12762	0.00247267	Os12g0123800	NAC transcription factor (ONAC132)
-1.12781	-1.05177	0.673426	1.45798	0.168057	-0.119879	Os01g0280500	Eukaryotic translation initiation factor 6
-1.05164	-1.18306	0.718671	1.40281	0.0992433	0.0139704	Os03g0123800	Protein of unknown function
-0.929241	-1.13155	1.20115	1.10273	0.168093	-0.411181	Os05g0546400	Protein of unknown function
-1.11702	-1.00189	0.998842	1.26343	0.196897	-0.340264	Os01g0947000	PR2-like
-0.731283	-1.44669	1.04539	1.1218	0.107848	-0.0970634	Os08g0137900	Similar to Chemocyanin precursor
-0.758674	-1.42049	0.790587	1.30517	0.234876	-0.151472	Os01g0373800	Protein of unknown function
-0.832096	-1.26814	0.88266	1.35646	0.118625	-0.257507	Os01g0373700	Protein of unknown function
-0.889826	-1.21579	1.01003	1.29965	-0.102316	-0.101753	Os02g0121700	Terpene synthase-like domain containing protein.
-1.09889	-1.14382	0.989803	1.22633	0.0222767	0.00430577	Os03g0799300	Cytochrome P450
-0.81239	-1.3058	0.853185	1.37699	-0.103985	-0.00800329	Os12g0150200	Cytochrome P450
-0.872895	-1.28622	0.83559	1.35969	-0.152394	0.116224	Os01g0699500	Protein kinase
-0.0983028	-0.21598	-0.675928	-1.33178	1.2542	1.06779	Os04g0526800	GRAM domain containing protein.
0.137106	-0.150145	-0.68854	-1.4565	1.21044	0.947641	Os09g0378700	U box domain containing protein.
0.504656	-0.0805654	-0.810547	-1.50367	1.07647	0.813654	Os09g0471100	Peroxidase
0.272779	-0.0601185	-0.717291	-1.52826	0.963701	1.06919	Os02g0747400	TCP transcription factor
0.107509	0.125864	-0.767042	-1.51208	1.07436	0.971395	Os02g0578400	Photosystem II oxygen evolving complex protein
0.500691	-0.434533	-1.20933	-0.94742	1.13226	0.958332	Os04g0442300	Response regulator receiver (OsRR1)
0.0192106	-0.0346625	-1.17533	-1.04344	1.24435	0.989876	Os03g0646100	Plastid division protein ftsZ1
0.142316	-0.0757804	-1.24673	-0.954825	1.40575	0.729277	Os07g0628700	Protein kinase
0.63522	0.221879	-0.704064	-1.6601	1.03637	0.470697	Os03g0364400	Protein kinase
-0.0480366	0.175121	-1.30405	-0.760929	1.60525	0.332645	Os02g0175000	Cation transporter family protein.
-0.150209	0.0363128	-1.0264	-1.11271	0.855872	1.39713	Os03g0162500	Protein of unknown function
-0.126805	0.142578	-0.872227	-1.31427	0.840919	1.3298	Os01g0388000	Cytochrome P450
0.183526	-0.119296	-0.776016	-1.41242	0.839794	1.28441	Os10g0561800	Homeobox transcription factor (Oshox1/Oshox1)
0.215711	-0.15724	-1.0084	-1.21148	0.847969	1.31344	Os05g0497200	AP2/ERF transcription factor (OsERF130)
-0.0840982	-0.671581	-0.57867	-1.10505	1.14696	1.29244	Os04g0385600	F-box protein
0.181225	-0.460091	-0.605624	-1.36407	1.12339	1.12516	Os02g0703600	Cytochrome P450
-0.0703489	-0.512708	-0.655045	-1.17452	1.28771	1.12491	Os07g0688700	Uncharacterized transcript
-0.00593611	-0.384822	-0.761064	-1.21318	1.22857	1.13643	Os04g0585700	Protein of unknown function
-0.313362	-0.211412	-0.728668	-1.12819	0.861214	1.52041	Os02g0526700	Protein of unknown function
-0.526	-0.261152	-0.533746	-1.12413	0.980133	1.46489	Os01g0611000	Protein of unknown function
-0.147896	-0.349003	-0.614428	-1.25876	0.978093	1.392	Os03g0766600	Protein of unknown function
-0.136119	-0.256179	-0.731696	-1.24015	1.02733	1.33682	Os02g0450000	Protein of unknown function
-0.320713	-0.42288	-0.745809	-0.992905	1.02286	1.45945	Os02g0740900	WD40-like domain containing protein.
-0.421852	-0.54264	-0.758406	-0.812583	1.07054	1.46494	Os08g0293100	Protein of unknown function
-0.402951	-0.553914	-0.786241	-0.803478	1.16258	1.384	Os09g0455300	bHLH transcription factor (OsbHLH120)
-0.348647	-0.458168	-0.753722	-0.959853	1.29847	1.22192	Os04g0613000	Zinc transporter
-0.472246	-0.455856	-0.721941	-0.896193	1.31287	1.23337	Os04g0346800	Pyrophosphohydrolase MazG RS21-C6 family protein.
-0.456358	-0.312894	-0.731163	-1.00736	1.25565	1.25212	Os01g0357600	Uncharacterized transcript
-0.420826	-0.481972	-0.820715	-0.754768	0.867373	1.61091	Os07g0560300	Armadillo repeat containing protein.
-0.253933	-0.52494	-0.790715	-0.852627	0.778564	1.64365	Os09g0493000	Protein of unknown function
-0.363579	-0.0996187	-1.09047	-0.863914	1.21452	1.20306	Os12g0274700	Ribulose-1,5-bisphosphate carboxylase/oxygenase small subunit
-0.250209	-0.22833	-1.05845	-0.894934	1.15716	1.27477	Os04g0645900	Protein of unknown function
-0.0786268	-0.0277492	-1.18938	-0.977583	0.997485	1.27585	Os01g0875500	Beta-galactosidase
-0.057702	-0.220198	-0.902604	-1.16792	1.09707	1.25136	Os08g0535900	Protein of unknown function
-0.148675	-0.148345	-0.963508	-1.09926	1.04781	1.31197	Os06g0131700	NAC transcription factor (ONAC007)
-0.0569349	-0.0458487	-0.974588	-1.20062	1.07297	1.20503	Os04g0600900	Growth-regulating factor
-0.295993	-0.0845888	-0.921902	-1.08666	1.29584	1.0933	Os06g0107100	Protein of unknown function
-0.244252	-0.350698	-0.82832	-1.04347	1.23646	1.23028	Os03g0305400	UspA domain containing protein
-0.369213	-0.252757	-0.868822	-0.987236	1.23925	1.23878	Os07g0686600	VQ domain containing protein.
-0.206417	-0.296617	-0.894252	-1.03943	1.31964	1.11708	Os04g0519700	ARF transcription factor (OsARF10)
-0.190943	-0.32882	-0.937916	-0.985794	1.31833	1.12514	Os11g0454000	Dehydrin family protein.
-0.315069	-0.647419	-0.473965	-1.01976	1.54476	0.911451	Os05g0518600	Glycosyl transferase, family protein.
-0.326044	-0.619696	-0.434162	-1.09102	1.4331	1.03783	Os03g0320600	VQ domain containing protein.
-0.145063	-0.486548	-0.627315	-1.10771	1.58407	0.782558	Os03g0229500	Protein of unknown function
-0.381731	-0.560033	-0.454178	-0.996365	1.68608	0.706226	Os02g0159400	Protein of unknown function
0.00151923	-0.423194	-0.975336	-0.888447	1.62679	0.658668	Os07g0628900	Protein kinase
-0.116873	-0.255615	-1.03116	-0.860932	1.65782	0.606759	Os02g0719000	RHO protein GDP dissociation inhibitor family protein.
-0.10658	-0.547283	-0.827187	-0.970419	1.3965	1.05497	Os10g0494300	ABC transporter.
0.152261	-0.598522	-0.985577	-0.896501	1.42198	0.906361	Os01g0556700	Dicarboxylate transporter.
0.751757	0.673789	-1.55843	-0.940586	0.323101	0.750373	Os03g0362500	Terpene synthase-like domain containing protein.
0.00962091	0.200517	-1.47291	-0.804073	0.971013	1.09583	Os01g0191200	Acid phosphatase (Class B) family protein.
0.300967	0.499777	-1.2214	-1.2717	0.602702	1.08966	Os05g0427900	Heat shock protein DnaJ family protein.
0.338475	0.223542	-1.2008	-1.26048	0.925789	0.973473	Os01g0192000	Zinc-finger protein
-0.248121	0.184575	-1.0388	-0.646171	-0.0950407	1.84356	Os04g0408600	Protein of unknown function
-0.314634	0.318767	-1.16994	-0.588083	-0.00246778	1.75636	Os01g0716200	IQ calmodulin-binding region domain containing protein
-0.27886	0.280604	-0.934723	-0.890236	0.0412008	1.78201	Os01g0937900	Protein of unknown function
0.036235	-0.133068	-1.32292	-0.575238	0.322966	1.67202	Os12g0609600	Protein of unknown function
-0.091424	-0.168526	-1.24879	-0.680056	0.571955	1.61684	Os03g0822400	Protein of unknown function
-0.164422	0.312941	-1.16549	-0.98267	0.474582	1.52506	Os09g0500900	Protein of unknown function
-0.0803623	0.276243	-1.0956	-1.06408	0.409025	1.55477	Os02g0739900	Protein of unknown function
-0.00551562	0.340583	-1.37226	-0.788145	0.315259	1.51007	Os07g0204400	Protein of unknown function
-0.00505507	0.311638	-1.21966	-0.923677	0.256833	1.57992	Os04g0505200	Leucine Rich Repeat family protein
-0.0763946	0.271373	-1.15752	-0.847389	0.122453	1.68748	Os01g0329900	Lipolytic enzyme, G-D-S-L family protein.
0.0843138	0.192387	-0.651973	-1.32208	0.0294075	1.66795	Os10g0352000	Protein of unknown function
-0.585777	0.506953	-1.36395	-0.569175	0.69647	1.31548	Os04g0557800	bHLH transcription factor (OsbHLH013)
-0.0971051	0.694329	-1.51287	-0.633341	0.218201	1.33078	Os03g0439500	2OG-Fe(II) oxygenase domain containing protein.
-0.361394	0.520685	-1.45986	-0.511908	0.375897	1.43658	Os05g0160300	Plant lipid transfer protein
-0.320119	0.357971	-1.31694	-0.648672	0.348992	1.57876	Os04g0384100	Protein of unknown function
-0.229537	0.410519	-1.44276	-0.574801	0.335058	1.50152	Os05g0563600	Beta-Ig-H3/fasciclin domain containing protein.
-0.234391	0.354287	-1.31693	-0.616704	0.178818	1.63492	Os05g0556400	DOMON domain containing protein.
-0.37359	0.336746	-1.34992	-0.485537	0.251965	1.62034	Os05g0456300	Aldose reductase.
-0.397882	0.370931	-1.37885	-0.405999	0.199955	1.61185	Os01g0668100	Beta-Ig-H3/fasciclin domain containing protein.
-0.510719	0.179319	-1.31436	-0.506596	0.625338	1.52702	Os01g0294700	Haem peroxidase
-0.49843	0.0574863	-1.20672	-0.626398	0.740768	1.53329	Os06g0152600	Uncharacterized transcript
-0.196498	0.0482528	-1.47083	-0.545034	0.801879	1.36223	Os10g0450000	Protein of unknown function
-0.339292	-0.137798	-1.43919	-0.352411	0.914162	1.35453	Os11g0530700	Uncharacterized transcript
-0.214381	0.288261	-1.24962	-0.949373	0.788679	1.33644	Os10g0528900	Glutathione S-transferase
-0.11534	0.264506	-1.29104	-0.904903	0.613221	1.43355	Os08g0160500	Cellulose synthase family protein
-0.169527	0.171053	-1.38509	-0.678925	0.564534	1.49796	Os04g0552300	Cyclin, N-terminal domain containing protein.
-0.245702	-0.101008	-1.14074	-0.773848	0.644568	1.61673	Os05g0140100	MYB transcription factor
-0.245493	-0.148289	-1.12613	-0.806387	0.780102	1.5462	Os01g0717400	Alliinase EGF-like domain containing protein.
-0.25662	-0.0662675	-1.1613	-0.863497	0.974185	1.37349	Os02g0104500	DNA-binding protein
-0.412645	-0.0860723	-1.08915	-0.798429	0.918047	1.46825	Os07g0635900	Protein of unknown function
-0.377047	0.0435781	-1.11161	-0.859738	0.816976	1.48784	Os01g0610800	Thrombospondin, type I repeat containing protein.
-0.372682	0.00402986	-1.11813	-0.835917	0.83376	1.48894	Os02g0768400	Uncharacterized transcript
-0.430723	0.11914	-1.13477	-0.835881	0.817417	1.46482	Os08g0160700	Uncharacterized transcript
0.654591	0.538415	-0.165833	-1.78651	-0.242501	1.00184	Os06g0212900	Heat shock protein Hsp70 family protein.
-0.704177	1.68627	-0.695975	-0.632657	-0.425038	0.771575	Os05g0270500	Ribonuclease P-related protein family protein.
1.82605	0.156144	-0.221618	-0.611709	-0.0462809	-1.10259	Os11g0160400	Protein of unknown function
0.875362	1.02783	-1.28721	-0.546611	0.746089	-0.815457	Os07g0599900	Protein of unknown function
0.727118	1.09798	-1.32155	-0.598482	0.807912	-0.712975	Os07g0599600	Protein of unknown function
0.753193	1.07412	-1.18049	-0.503984	0.828921	-0.971756	Os07g0599500	Protein of unknown function
1.06176	1.24177	-1.08266	-0.472911	0.198371	-0.946329	Os07g0599700	Surface protein PspC
1.09564	1.21967	-1.00398	-0.631046	0.24054	-0.92083	Os03g0281900	ABC transporter related domain containing protein
1.09152	1.21655	-1.00627	-0.635815	0.254357	-0.920347	Os07g0668300	Lipolytic enzyme, G-D-S-L family protein.
1.08575	1.21531	-1.09515	-0.578225	0.239998	-0.867686	Os06g0274800	Peroxidase
1.08997	1.16129	-0.971941	-0.511026	0.309551	-1.07784	Os05g0245300	Protein of unknown function
0.9698	1.1239	-0.877706	-0.424809	0.479769	-1.27095	Os01g0636400	Alpha/beta hydrolase family protein
0.983945	1.11005	-0.951357	-0.480075	0.5186	-1.18116	Os08g0478000	Protein of unknown function
1.01895	1.09159	-0.742199	-0.35108	0.379815	-1.39707	Os03g0793900	Lipid transfer protein.
0.901163	1.05047	-0.629457	-0.332422	0.526863	-1.51661	Os11g0507200	Transferase family protein.
-0.447758	-0.995834	0.113859	-1.0129	1.28295	1.05968	Os01g0584900	WRKY transcription factor (WRKY77)
-0.147893	-0.828512	0.124694	-1.35205	1.20145	1.00231	Os02g0584700	Protein of unknown function
-0.364363	-0.759794	-0.260038	-1.08427	1.23939	1.22907	Os03g0633800	AUX/IAA protein
-0.183538	-0.705559	-0.283964	-1.21612	1.36019	1.02899	Os02g0585100	Heavy metal transport/detoxification protein
-0.647387	-0.783037	-0.137829	-0.919437	1.17647	1.31122	Os09g0451000	1-aminocyclopropane-1-carboxylate oxidase
-0.733936	-0.577537	0.0596137	-1.11897	1.00974	1.36109	Os02g0230300	En/Spm-like transposon protein
-0.713103	-0.785901	-0.332095	-0.680903	1.52512	0.98688	Os07g0187900	Similar to nitrate and chloride transporter
-0.622831	-0.819515	-0.344233	-0.711553	1.56159	0.936541	Os05g0368000	Protein of unknown function
-0.560448	-0.752419	-0.271565	-0.92819	1.37431	1.13831	Os01g0508500	Protein of unknown function
-0.731283	-0.809921	-0.0911214	-0.833463	1.41488	1.05091	Os11g0702400	Zn-finger, C2H2 type domain containing protein.
-0.689307	-0.831224	-0.0177493	-0.835616	1.58548	0.788412	Os03g0335200	WRKY transcription factor (WRKY44)
-0.517139	-0.93708	-0.150789	-0.83259	1.50825	0.929353	Os02g0787700	Protein of unknown function
-0.651767	-1.05096	-0.120554	-0.640513	1.30516	1.15863	Os09g0451400	1-aminocyclopropapne-1-carboxylic acid oxidase
-0.598938	-0.949727	-0.151315	-0.780666	1.36312	1.11753	Os05g0322900	WRKY transcription factor (WRKY45)
-0.722838	-1.15601	0.0395924	-0.510776	1.41725	0.932783	Os06g0673800	Protein of unknown function
-0.772093	-1.11376	0.10703	-0.579802	1.31012	1.0485	Os02g0626600	Phenylalanine ammonia-lyase.
-0.29929	-1.18506	-0.0646343	-0.805332	1.37954	0.974778	Os08g0356800	Protein of unknown function
-0.115032	-1.19226	-0.279653	-0.777178	1.39246	0.971666	Os01g0905200	Exo70 exocyst complex subunit family protein.
-0.554775	-0.697526	-0.454224	-0.700706	1.75633	0.650897	Os04g0422300	Protein of unknown function
-0.56149	-0.981013	0.102026	-0.76286	1.69439	0.508949	Os03g0130100	AMP-binding protein
-0.102981	-0.971117	-0.0701669	-0.711113	1.88019	-0.0248094	Os01g0108400	bHLH transcription factor
-0.0231111	-0.822381	-0.278569	-0.916763	1.83362	0.207203	Os01g0793300	Di-copper centre-containing domain containing protein
-0.227983	-0.424408	0.19249	-1.40165	1.64964	0.211906	Os02g0240300	Peroxidase
-0.026441	-0.647032	0.127893	-1.45851	1.46512	0.538969	Os11g0117600	WRKY transcription factor
-0.0304726	-0.770613	-0.0372374	-1.33353	1.45134	0.720518	Os03g0133000	NAC transcription factor (ONAC022)
-0.304369	-1.46771	0.781516	-0.268239	1.42883	-0.170034	Os10g0527800	Glutathione S-transferase
-1.03064	-1.0102	0.25091	0.201708	1.67514	-0.0869185	Os08g0167800	Terpene synthase-like domain containing protein.
-1.16108	-1.0009	0.137871	0.141839	1.58901	0.293268	Os04g0673800	Cupredoxin domain containing protein
-0.717326	-1.35971	0.273697	-0.110565	1.55611	0.357801	Os05g0551700	tRNA isopentenyltransferase family protein.
-0.786287	-1.24682	-0.0447183	0.129953	1.64892	0.298948	Os03g0667100	BTB/POZ domain containing protein
-0.560515	-1.44149	1.38525	-0.40309	0.566811	0.453035	Os10g0537800	Peptidase A1, pepsin family protein.
-0.159483	-1.38378	1.05109	-0.922794	0.481324	0.933647	Os11g0227700	NB-ARC domain containing protein
0.119006	-1.16691	0.570869	-1.27635	1.13363	0.619757	Os11g0687100	von Willebrand factor, type A domain containing protein
-0.26526	-1.19764	0.909695	-1.08616	1.08824	0.55112	Os05g0571200	WRKY transcription factor (WRKY19)
1.3064	-1.12946	0.980099	-0.976129	0.119111	-0.30002	Os06g0279600	Uncharacterized transcript
1.28024	-1.01647	0.996635	-1.04411	0.224205	-0.440502	Os10g0192500	Uncharacterized transcript
1.2971	-0.920368	0.374719	-0.984756	0.933066	-0.699766	Os10g0371600	Protein of unknown function
1.06832	-0.893469	0.815874	-0.909532	0.843774	-0.924964	Os11g0215100	Protein of unknown function
0.564096	-0.935181	1.24551	-0.977915	0.856192	-0.752701	Os08g0356700	Protein of unknown function
0.90482	-0.897406	1.26515	-0.917738	0.482201	-0.837023	Os11g0214400	Protein of unknown function

## Sheet: Table S3
Table S3. List of blast disease-responsive genes in the leaf sheath at 36 hai
Water NT	Water Ox	Blast NT	Blast Ox	RAP locus ID	Description
-0.768403	-0.639036	-0.00717691	1.41462	Os01g0264600	Protein of unknown function
-0.943016	-0.681849	0.408879	1.21599	Os03g0782200	Protein of unknown function
-0.844995	-0.791516	0.418006	1.21851	Os02g0815100	C2 domain containing protein.
-0.832659	-0.809637	0.432176	1.21012	Os05g0503500	Uncharacterized transcript
-0.8159	-0.825736	0.430317	1.21132	Os04g0662400	Auxin responsive SAUR protein family protein
-0.857326	-0.764221	0.382842	1.23871	Os01g0967700	Protein of unknown function
-0.879482	-0.756136	0.419596	1.21602	Os11g0443700	Tropinone reductase
-0.829238	-0.775779	0.342894	1.26212	Os04g0203600	Protein of unknown function
-0.876315	-0.718911	0.327047	1.26818	Os04g0535200	Peptidase aspartic family protein.
-0.826894	-0.718045	0.221453	1.32349	Os06g0225000	GTP-binding protein
-0.802604	-0.766931	0.267118	1.30242	Os03g0191700	ARM repeat fold domain containing protein.
-0.720022	-0.868788	0.312421	1.27639	Os03g0304800	Protein of unknown function
-0.647784	-0.909254	0.258207	1.29883	Os02g0602000	Remorin, C-terminal region domain containing protein.
-0.598156	-0.651725	-0.222516	1.4724	Os09g0452700	Ubiquitin domain containing protein.
-0.642498	-0.570635	-0.266854	1.47999	Os07g0153000	ZIM domain containing protein.
-0.491783	-0.636965	-0.361744	1.49049	Os11g0636200	Uncharacterized transcript
-0.426744	-0.50763	-0.563268	1.49764	Os05g0438300	Uncharacterized transcript
-0.824702	-0.905157	0.81829	0.911569	Os03g0629800	Protein of unknown function
-0.821295	-0.907424	0.801815	0.926904	Os11g0700900	PR8-like
-0.857502	-0.872311	0.803102	0.92671	Os07g0529000	Isocitrate lyase
-0.824649	-0.90248	0.779912	0.947218	Os08g0545500	AP2/ERF transcription factor (OsERF029)
-0.846111	-0.880913	0.771899	0.955124	Os03g0830300	Protein of unknown function
-0.848265	-0.877986	0.764093	0.962158	Os03g0799300	Cytochrome P450
-0.879705	-0.846997	0.768576	0.958127	Os09g0368200	Uncharacterized transcript
-0.869049	-0.859222	0.783411	0.944859	Os08g0539200	Protein of unknown function
-0.907613	-0.816973	0.758141	0.966445	Os01g0104200	NAC transcription factor (ONAC016)
-0.799168	-0.918894	0.715686	1.00238	Os01g0947000	PR2-like
-0.818187	-0.903429	0.733519	0.988097	Os06g0725200	Lipolytic enzyme, G-D-S-L family protein.
-0.813568	-0.903382	0.703477	1.01347	Os08g0139700	Terpene synthase-like domain containing protein.
-0.807636	-0.909311	0.705303	1.01164	Os06g0546500	Peroxidase
-0.80687	-0.90759	0.690568	1.02389	Os01g0946700	PR2-like
-0.769816	-0.93073	0.632105	1.06844	Os01g0760000	Similar to Dynein light chain
-0.795186	-0.904853	0.622145	1.07789	Os01g0699400	Protein kinase
-0.787795	-0.915391	0.638267	1.06492	Os04g0562500	Protein of unknown function
-0.773914	-0.935263	0.673347	1.03583	Os03g0757600	UDP-glucuronosyl/UDP-glucosyltransferase family protein.
-0.771697	-0.94263	0.704723	1.0096	Os07g0587300	Uncharacterized transcript
-0.73771	-0.963446	0.649843	1.05131	Os09g0364400	Protein of unknown function
-0.741159	-0.96089	0.652419	1.04963	Os08g0474000	AP2/ERF transcription factor (OsERF104)
-0.75229	-0.971941	0.824029	0.900203	Os04g0639000	Protein of unknown function
-0.768836	-0.957301	0.826381	0.899756	Os03g0830500	PLAC8 family protein
-0.732869	-0.986905	0.930987	0.788787	Os07g0124900	PR1-like
-0.819599	-0.910225	0.907355	0.822469	Os11g0673200	Alpha-L-arabinofuranosidase/beta-D-xylosidase isoenzyme
-0.783662	-0.943805	0.902685	0.824782	Os11g0702100	PR8-like
-0.84604	-0.834541	0.543994	1.13659	Os05g0546400	Protein of unknown function
-0.84363	-0.836137	0.541259	1.13851	Os03g0226200	Non-symbiotic hemoglobin
-0.829768	-0.849279	0.539015	1.14003	Os12g0617400	9-cis-epoxycarotenoid dioxygenase
-0.805257	-0.8561	0.48528	1.17608	Os04g0206500	UDP-glucuronosyl/UDP-glucosyltransferase family protein.
-0.894025	-0.768765	0.494286	1.1685	Os06g0647200	Response regulator receiver (OsRR21)
-0.890111	-0.767619	0.479274	1.17846	Os04g0203700	Uncharacterized transcript
-0.861881	-0.790558	0.460911	1.19153	Os01g0637800	MYB transcription factor
-0.898218	-0.772061	0.517168	1.15311	Os12g0123800	NAC transcription factor (ONAC132)
-0.8838	-0.788542	0.520944	1.1514	Os01g0710100	Protein of unknown function
-0.868026	-0.808871	0.533272	1.14363	Os01g0968800	AP2/ERF transcription factor (OsERF027)
-0.861499	-0.80707	0.506872	1.1617	Os01g0280500	Eukaryotic translation initiation factor 6
-0.804357	-0.875608	0.544027	1.13594	Os12g0541300	Respiratory burst oxidase homolog.
-0.799271	-0.879085	0.539232	1.13912	Os03g0286500	RNA-binding region containing protein
-0.792552	-0.889954	0.554524	1.12798	Os08g0374600	Protein kinase (OsRLCK253)
-0.816288	-0.867139	0.554676	1.12875	Os01g0720400	HAD-superfamily subfamily IB hydrolase
-0.815906	-0.877932	0.59296	1.10088	Os12g0222000	Protein of unknown function
-0.793723	-0.895661	0.579372	1.11001	Os05g0588900	BCS1 protein-like protein.
-0.781497	-0.906211	0.575649	1.11206	Os03g0123800	Protein of unknown function
-0.745776	-0.896109	0.438246	1.20364	Os08g0177400	Protein of unknown function
-0.759128	-0.920659	0.552429	1.12736	Os01g0627800	Cytochrome P450
-0.724359	-0.942821	0.520022	1.14716	Os07g0154100	9-cis-epoxycarotenoid dioxygenase
-0.750141	-0.923254	0.53275	1.14064	Os02g0764700	AP2/ERF transcription factor (OsERF103)
-0.743861	-0.925912	0.522405	1.14737	Os01g0840300	Homeobox transcription factor
-0.770216	-0.898043	0.511064	1.1572	Os12g0543600	Potential sarcosine oxidase
-0.763999	-0.90244	0.506571	1.15987	Os10g0378500	Protein of unknown function
-0.90475	-0.783453	0.577065	1.11114	Os08g0178500	Protein of unknown function
-0.89858	-0.787536	0.568424	1.11769	Os01g0757200	Gibberellin 2-beta-dioxygenase
-0.952228	-0.740239	0.608446	1.08402	Os03g0797300	Indole synthase.
-0.968663	-0.712809	0.576234	1.10524	Os01g0156000	MYB-related transcription factor
-0.916242	-0.796823	0.685829	1.02724	Os05g0211100	Cytochrome P450
-0.914194	-0.798355	0.682398	1.03015	Os01g0615100	Substilin /chymotrypsin-like inhibitor
-0.896888	-0.815568	0.677083	1.03537	Os08g0277200	Cinnamoyl-CoA reductase
-0.905517	-0.804149	0.665226	1.04444	Os04g0597600	Proton-dependent high affinity oligopeptide transporter
-0.869802	-0.849709	0.71299	1.00652	Os03g0738600	Lipoxygenase
-0.875825	-0.841298	0.699047	1.01808	Os02g0756600	Phi-1-like phosphate-induced protein
-0.883984	-0.831459	0.690579	1.02486	Os03g0193400	Polyamine oxidase precursor
-0.894544	-0.821596	0.696506	1.01963	Os01g0158700	Uncharacterized transcript
-0.840069	-0.868097	0.651876	1.05629	Os01g0196300	bHLH transcription factor (OsbHLH025)
-0.858706	-0.850334	0.655585	1.05345	Os01g0793800	Protein of unknown function
-0.882052	-0.824998	0.648153	1.0589	Os05g0545300	Protein kinase
-0.902192	-0.804256	0.649212	1.05724	Os03g0797500	Indole-3-glycerol phosphate lyase.
-0.893598	-0.80947	0.632423	1.07065	Os02g0155400	Leucine Rich Repeat family protein
-0.889008	-0.808055	0.606977	1.09009	Os01g0159000	Protein of unknown function
-0.9012	-0.79784	0.617225	1.08181	Os05g0162800	MYB-related transcription factor
-0.68032	-0.981122	0.518978	1.14246	Os04g0268700	Protein of unknown function
-0.679877	-0.982618	0.522796	1.1397	Os07g0629500	Uncharacterized transcript
-0.688842	-0.975018	0.523205	1.14066	Os03g0285200	Uncharacterized transcript
-0.692758	-0.960387	0.486498	1.16665	Os02g0733900	Protein of unknown function
-0.650156	-0.997121	0.487273	1.16	Os02g0762900	Uncharacterized transcript
-0.634004	-0.991173	0.428523	1.19665	Os04g0204100	Protein of unknown function
-0.667375	-0.998734	0.542211	1.1239	Os01g0112600	Uncharacterized transcript
-0.669551	-1.00158	0.559702	1.11143	Os11g0114300	Protein of unknown function
-0.699602	-0.984438	0.593581	1.09046	Os04g0627900	Translation initiation factor SUI1 family protein.
-0.722562	-0.954638	0.555694	1.12151	Os01g0816100	NAC transcription factor (ONAC068/OsNAC4)
-0.703564	-0.973072	0.562117	1.11452	Os05g0545400	Protein kinase
-0.666381	-1.0124	0.592571	1.08621	Os07g0564500	FAD-dependent pyridine nucleotide
-0.652722	-1.01911	0.573365	1.09847	Os02g0757100	Phi-1-like phosphate-induced protein
-0.642928	-1.03448	0.60455	1.07286	Os01g0510200	Protein of unknown function
-0.640519	-1.03822	0.61271	1.06603	Os06g0127100	AP2/ERF transcription factor (OsERF026/OsDREB1C)
-0.524269	-1.10533	0.5185	1.1111	Os09g0380600	Protein of unknown function
-0.555015	-1.07576	0.495255	1.13552	Os04g0206600	UDP-glucuronosyl/UDP-glucosyltransferase family protein.
-0.525272	-1.07794	0.429454	1.17376	Os10g0391400	ZIM domain containing protein.
-0.442272	-1.17394	0.562945	1.05326	Os09g0342000	F-box protein
-0.450641	-1.17532	0.596585	1.02938	Os01g0597600	Amino acid/polyamine transporter family protein.
-0.499539	-1.14151	0.595934	1.04512	Os01g0952900	Protein of unknown function
-0.502423	-1.13968	0.596962	1.04514	Os01g0699600	Protein kinase
-0.439381	-1.188	0.624705	1.00267	Os03g0180800	ZIM domain containing protein.
-0.565978	-1.09974	0.62923	1.03649	Os09g0341500	Cyclin-like F-box domain containing protein.
-0.576134	-1.09292	0.633617	1.03544	Os05g0465000	Protein of unknown function
-0.621915	-1.06032	0.648766	1.03347	Os01g0373800	Protein of unknown function
-0.651875	-1.0346	0.640085	1.04639	Os03g0437100	Zinc-finger protein
-0.656142	-1.0378	0.677073	1.01687	Os12g0150200	Cytochrome P450
-0.624978	-1.06381	0.683625	1.00517	Os09g0498500	NAD-binding site containing protein.
-0.62299	-1.06819	0.702766	0.988416	Os09g0498400	Uncharacterized transcript
-0.634723	-1.06144	0.72161	0.974552	Os06g0547400	Peroxidase
-0.690719	-1.01109	0.688818	1.01299	Os10g0344000	MatE family protein.
-0.682286	-1.01613	0.67649	1.02192	Os03g0841600	UDP-glucuronosyl/UDP-glucosyltransferase family protein.
-0.693996	-1.01051	0.702953	1.00155	Os04g0600300	Alternative oxidase
-0.714079	-0.989037	0.676065	1.02705	Os06g0147300	Protein of unknown function
-0.677228	-1.0179	0.66248	1.03265	Os01g0893700	DOMON domain containing protein
-0.685692	-1.00704	0.642627	1.05011	Os01g0373700	Protein of unknown function
-0.731061	-0.98434	0.745179	0.970222	Os01g0699500	Protein kinase
-0.731346	-0.98352	0.740305	0.974562	Os02g0121700	Terpene synthase-like domain containing protein.
-0.677405	-1.02746	0.725632	0.979235	Os09g0341600	F-box protein
-0.565554	-1.12088	0.813562	0.872869	Os02g0755900	UDP-glucuronosyl/UDP-glucosyltransferase family protein.
-0.503831	-1.16207	0.76911	0.896787	Os08g0137900	Similar to Chemocyanin precursor
-0.547037	-1.13222	0.773084	0.906178	Os01g0714800	WRKY transcription factor (WRKY26)
-0.600852	-1.09486	0.812226	0.883486	Os09g0388400	Cof protein family protein.
-0.633173	-1.07045	0.81979	0.883836	Os03g0830400	Protein of unknown function
-0.645621	-1.05803	0.772645	0.931004	Os02g0511800	Protein of unknown function
-0.318298	-1.26897	0.673899	0.913374	Os05g0180800	Uncharacterized transcript
-0.359852	-1.23778	0.622505	0.975132	Os01g0955100	Calmodulin-like protein
-0.349828	-1.24644	0.640049	0.956217	Os02g0205500	Naringenin-chalcone synthase family protein.
-0.38432	-1.2235	0.626688	0.981129	Os03g0437200	Zinc-finger protein
-0.405914	-1.21967	0.69792	0.927661	Os03g0285300	Uncharacterized transcript
-0.20444	-1.32259	0.6168	0.91023	Os03g0860100	AP2/ERF transcription factor (OsERF083)
-0.108193	-1.31686	0.367009	1.05805	Os06g0649000	WRKY transcription factor (WRKY28)
-0.575496	-1.11247	0.901493	0.786469	Os01g0555100	Zn-finger, Ran-binding domain containing protein.
-0.649566	-1.05003	0.974656	0.724943	Os08g0404500	C1-like domain containing protein
-0.396805	-1.22482	0.928174	0.693446	Os01g0963000	Peroxidase
-0.0865644	-1.36224	0.933322	0.515481	Os10g0419400	Aci-reductone dioxygenase-like protein
-1.31836	-0.185683	0.532514	0.971531	Os12g0629700	PR5-like
-1.2331	-0.356412	0.583598	1.00591	Os04g0614500	Aminotransferase class-III family protein
-1.14007	-0.52347	0.977619	0.685919	Os10g0379100	Transferase family protein.
-1.07758	-0.618652	0.941615	0.754619	Os11g0701900	PR8-like
-1.05363	-0.601833	0.547202	1.10826	Os04g0688300	Haem peroxidase
-1.10129	-0.529961	0.519132	1.11212	Os12g0567800	Metallothionein-like protein type
-1.10479	-0.550953	0.598583	1.05716	Os05g0161800	RelA/SpoT domain containing protein
-1.11822	-0.568465	0.79878	0.887907	Os01g0832600	Isopenicillin N synthase family protein.
-1.07048	-0.624778	0.731938	0.963321	Os06g0242000	SAM dependent carboxyl methyltransferase family protein.
-1.09805	-0.581321	0.687696	0.991677	Os05g0454200	Protein of unknown function
-0.967195	-0.758345	0.844052	0.881488	Os05g0442400	MYB transcription factor
-0.922766	-0.804711	0.797195	0.930282	Os11g0211800	Protein of unknown function
-0.926035	-0.803004	0.826725	0.902313	Os01g0348800	Jacalin-related lectin domain containing protein.
-0.976667	-0.732145	0.696184	1.01263	Os02g0218700	Allene oxide synthase
-0.992342	-0.719661	0.729775	0.982228	Os07g0190000	1-deoxy-D-xylulose 5-phosphate synthase
-0.86984	-0.35968	1.43882	-0.2093	Os01g0124400	Proteinase inhibitor I12, Bowman-Birk family protein.
-0.997435	-0.360502	1.36932	-0.0113819	Os11g0474800	Ent-kaurene synthase-like (OsKSL8)
-0.855828	-0.523159	1.41166	-0.0326761	Os11g0607900	Protein kinase (OsRLCK336)
-0.864497	-0.50284	1.41339	-0.0460545	Os04g0178400	Cytochrome P450 (CYP99A3)
-0.538529	-0.704507	1.47037	-0.227331	Os07g0416900	Omega-6 fatty acid desaturase
-0.570285	-0.540049	1.49503	-0.3847	Os10g0538200	Peptidase A1, pepsin family protein.
-0.671711	-0.502335	1.48348	-0.309434	Os01g0561600	Cytochrome P450 family
-0.667031	-0.528262	1.48129	-0.285995	Os07g0417200	Delta-12 oleate desaturase.
-0.512514	-0.470089	1.49966	-0.517061	Os02g0570700	Cytochrome P450 (CYP71Z7)
-0.705228	-0.810608	1.34813	0.167711	Os09g0304800	Protein of unknown function
-0.674679	-0.881498	1.30579	0.250391	Os04g0179200	Stem secoisolariciresinol dehydrogenas (OsMAS)
-0.715617	-0.840411	1.31233	0.243697	Os04g0179100	Glucose/ribitol dehydrogenase family protein (OsMASL)
-0.709168	-0.883984	1.26912	0.324035	Os07g0129300	PR1-like
-0.559285	-0.864946	1.39213	0.032096	Os07g0129200	PR1-like
-0.696594	-0.759613	1.39048	0.0657304	Os04g0688200	Peroxidase
-0.700013	-0.723798	1.40921	0.0145965	Os02g0570400	Ent-kaurene synthase-like (OsKSL7)
-0.805871	-0.66703	1.37712	0.0957768	Os04g0178300	Copalyl diphosphate synthetase-like (OsCPS4)
-0.794214	-0.672545	1.38192	0.0848367	Os12g0555200	PR10-like (PR10b)
-1.01057	-0.603714	1.20167	0.412615	Os06g0569900	Ent-kaurene oxidase-like
-0.932386	-0.642498	1.27618	0.298709	Os12g0555000	PR10-like
-0.832464	-0.723598	1.31317	0.242894	Os04g0103900	Chalcone synthase
-0.853931	-0.718173	1.2956	0.276505	Os02g0571100	Copalyl diphosphate synthetase-like (OsCPS2)
-0.912306	-0.799378	1.03439	0.677291	Os09g0555800	AMP-dependent synthetase
-0.90572	-0.809229	1.02224	0.692709	Os11g0666200	Protein kinase (OsRLCK345)
-0.935053	-0.783625	0.991023	0.727655	Os07g0127500	PR1-like
-0.973918	-0.721723	1.06346	0.632182	Os08g0473900	Alpha-amylase type B
-0.9813	-0.695916	1.109	0.568216	Os04g0288100	PR15/16-like
-0.823996	-0.826698	1.1963	0.454397	Os07g0127600	PR1-like
-0.87532	-0.791347	1.16401	0.502656	Os12g0491800	Ent-kaurene synthase -like (OsKSL10)
-0.877909	-0.786108	1.16878	0.495234	Os07g0126500	PR1-like
-0.879852	-0.782419	1.1718	0.490468	Os07g0125300	Uncharacterized transcript
-0.885251	-0.773219	1.17795	0.480522	Os07g0125900	Uncharacterized transcript
-0.851187	-0.832113	1.13002	0.553277	Os07g0127100	PR1-like
-0.844245	-0.835069	1.13954	0.539772	Os03g0699700	Lipoxygenase
-0.838843	-0.835387	1.15092	0.523307	Os07g0126200	Uncharacterized transcript
-0.817387	-0.858706	1.14615	0.529939	Os07g0125600	PR1-like
-0.810322	-0.878411	1.11442	0.574308	Os07g0126800	PR1-like
-0.821864	-0.864824	1.12098	0.565712	Os06g0549900	FAD linked oxidase
-0.868618	-0.827443	1.09555	0.600515	Os10g0409400	BURP domain containing protein.
-0.878137	-0.813157	1.10777	0.583529	Os07g0125000	PR1-like
-0.910503	-0.782954	1.0958	0.597661	Os04g0180400	Cytochrome P450 (CYP99A2)
-0.704334	-0.98892	1.06156	0.63169	Os11g0642400	Transferase family protein
-0.721052	-0.983384	1.02613	0.67831	Os10g0361000	Lipase/lipooxygenase
-0.766352	-0.935407	1.06269	0.63907	Os02g0569000	Cytochrome P450 (CYP76M5)
-0.644853	-1.01783	1.11937	0.543312	Os10g0439800	Cytochrome P450
-0.658416	-1.01575	1.09529	0.578875	Os06g0586000	Protein of unknown function
-0.672218	-0.976371	1.16773	0.480856	Os02g0112900	Aminotransferase-like protein.
-0.72519	-0.926917	1.17975	0.472362	Os04g0342500	Ent-kaurene synthase-like
-0.72519	-0.926917	1.17975	0.472362	Os04g0179700	Terpene synthase (OsKSL4)

## Sheet: Table S4
Table S4. List of cold-responsive genes in the leaf blades incubated at 4°C for 36 h
Water NT	Water Ox	Cold NT	Cold Ox	RAP locus ID	Description
-0.733325	-0.85743	1.2759	0.314857	Os04g0422300	Protein of unknown function
-0.607097	-0.957575	1.2775	0.287168	Os03g0130100	AMP-binding protein
-0.72195	-0.705863	1.40717	0.0206447	Os08g0167800	Terpene synthase-like domain containing protein.
-0.850208	-0.725402	1.29261	0.282995	Os04g0673800	Cupredoxin domain containing protein
-0.834009	-0.698109	1.33324	0.198882	Os08g0163800	Protein of unknown function
-0.0771904	-1.38395	0.655605	0.80554	Os03g0860100	AP2/ERF transcription factor (OsERF083)
-0.126578	-1.34289	0.510047	0.959418	Os11g0227700	NB-ARC domain containing protein
-0.307977	-1.20518	0.364218	1.14893	Os07g0511400	Protein of unknown function
-0.351674	-1.16941	0.341045	1.18004	Os09g0498400	Uncharacterized transcript
-0.411111	-1.13017	0.3429	1.19838	Os09g0498500	NAD-binding site containing protein.
-0.905743	-0.814336	0.723745	0.996334	Os05g0162800	MYB-related transcription factor
-0.904748	-0.813918	0.714316	1.00435	Os01g0812100	Protein of unknown function
-0.920463	-0.798241	0.720456	0.998249	Os06g0219900	Phi-1-like phosphate-induced protein
-0.893363	-0.828507	0.732368	0.989502	Os09g0438100	Protein of unknown function
-0.903082	-0.81175	0.69131	1.02352	Os07g0162700	Esterase/lipase/thioesterase domain containing protein.
-0.910585	-0.799209	0.667279	1.04252	Os01g0759200	Protein kinase
-0.841645	-0.875547	0.699413	1.01778	Os01g0793800	Protein of unknown function
-0.847001	-0.867369	0.682935	1.03144	Os02g0676800	AP2/ERF transcription factor (OsERF020)
-0.842134	-0.873253	0.688927	1.02646	Os04g0527400	Protein of unknown function
-0.86376	-0.856471	0.717327	1.0029	Os03g0145900	Similar to CHY zinc finger family protein
-0.835415	-0.886165	0.728741	0.992839	Os03g0624600	NAC transcription factor (ONAC006)
-0.856379	-0.867307	0.741742	0.981943	Os06g0729400	Protein of unknown function
-0.995532	-0.722353	0.782924	0.934961	Os02g0805100	AUX/IAA protein
-1.01082	-0.705998	0.803272	0.913545	Os01g0130400	Alpha-xylosidase
-0.99157	-0.730369	0.840801	0.881138	Os07g0190000	1-deoxy-D-xylulose 5-phosphate synthase
-0.975618	-0.746308	0.795096	0.92683	Os05g0227600	Protein of unknown function
-0.957504	-0.766835	0.797063	0.927276	Os02g0744200	Alpha-expansin
-0.947382	-0.774269	0.758518	0.963133	Os07g0693500	Adenosine/AMP deaminase family protein.
-0.938216	-0.78619	0.775982	0.948424	Os06g0594600	Transferase family protein.
-0.939147	-0.78532	0.777438	0.94703	Os01g0226700	Protein of unknown function
-0.95685	-0.760467	0.733075	0.984241	Os06g0604200	Phospholipase D.
-0.944374	-0.77517	0.739663	0.979881	Os04g0128900	Flavin monoxygenase-like protein
-0.979998	-0.733729	0.728766	0.984961	Os02g0815100	C2 domain containing protein.
-0.944186	-0.783487	0.83041	0.897263	Os06g0716100	Heat shock protein DnaJ family protein.
-0.912585	-0.816763	0.815863	0.913485	Os01g0224100	AP2/ERF transcription factor (OsERF053)
-0.921447	-0.808229	0.834745	0.894931	Os05g0389800	DEAD/H box polypeptide
-0.912624	-0.817508	0.832521	0.897611	Os03g0745100	Protein of unknown function
-0.916301	-0.809935	0.778115	0.948121	Os01g0209700	Gibberellin 2-beta-dioxygenase
-0.916919	-0.810096	0.786978	0.940037	Os08g0473900	Alpha-amylase type B
-0.899569	-0.826101	0.76443	0.961239	Os02g0756200	Phi-1-like phosphate-induced protein
-0.893204	-0.833829	0.775212	0.95182	Os02g0756800	Phi-1-like phosphate-induced protein
-0.891033	-0.837399	0.789774	0.938658	Os04g0618400	Protein of unknown function
-0.979741	-0.703833	0.589286	1.09429	Os01g0611000	Protein of unknown function
-0.986634	-0.692725	0.578371	1.10099	Os10g0133600	Protein kinase-like domain containing protein.
-0.944465	-0.754037	0.629067	1.06943	Os09g0480400	Glycosyl transferase, family protein.
-1.00052	-0.700299	0.674135	1.02668	Os01g0124400	Proteinase inhibitor I12, Bowman-Birk family protein.
-0.972989	-0.730356	0.665691	1.03765	Os05g0211100	Cytochrome P450
-1.08396	-0.560336	0.539995	1.1043	Os01g0263300	Peroxidase
-1.08027	-0.615903	0.760952	0.93522	Os01g0159200	Arabinogalactan protein.
-1.08266	-0.602637	0.693395	0.991904	Os08g0540400	Protein kinase
-0.888707	-0.76156	0.458708	1.19156	Os01g0196300	bHLH transcription factor (OsbHLH025)
-0.905246	-0.745039	0.462013	1.18827	Os02g0781400	20 kDa chaperonin, chloroplast precursor
-0.870358	-0.759471	0.404117	1.22571	Os04g0561200	Cellular retinaldehyde-binding protein
-0.878761	-0.756952	0.419722	1.21599	Os05g0500600	GRAS transcription factor (Os26)
-0.897391	-0.725452	0.392138	1.23071	Os05g0163300	Beta-Ig-H3/fasciclin domain containing protein.
-0.820638	-0.812733	0.409213	1.22416	Os03g0248500	Cupredoxin domain containing protein
-0.854034	-0.790326	0.438741	1.20562	Os04g0685200	Peptidase aspartic family protein.
-0.841185	-0.796189	0.419943	1.21743	Os03g0322900	Late embryogenesis abundant protein repeat containing protein.
-0.970711	-0.634175	0.373658	1.23123	Os05g0542500	Group 3 LEA (Type I) protein.
-0.780987	-0.902309	0.559552	1.12374	Os01g0580500	1-aminocyclopropane-1-carboxylate oxidase
-0.789378	-0.894387	0.559551	1.12421	Os01g0625900	Protein of unknown function
-0.772389	-0.916115	0.58098	1.10752	Os07g0614700	SPX domain-containing membrane protein
-0.823825	-0.884482	0.654348	1.05396	Os04g0536500	NAC transcription factor
-0.825242	-0.884801	0.662697	1.04735	Os03g0335500	Protein kinase
-0.809627	-0.8955	0.641785	1.06334	Os02g0730000	Mitochondrial aldehyde dehydrogenase
-0.79858	-0.905687	0.640312	1.06396	Os02g0484200	Transferase family protein.
-0.806237	-0.903655	0.665836	1.04406	Os05g0469600	Pyruvate decarboxylase isozyme
-0.799315	-0.910632	0.668042	1.0419	Os03g0729500	Growth-regulating factor
-0.856598	-0.813399	0.510824	1.15917	Os05g0503500	Uncharacterized transcript
-0.868515	-0.809773	0.537794	1.14049	Os10g0552300	Lipid transfer protein
-0.87009	-0.811444	0.548598	1.13294	Os01g0177400	GA 3beta-hydroxylase.
-0.898913	-0.776634	0.53358	1.14197	Os04g0228400	Expansin
-0.891483	-0.794488	0.56658	1.11939	Os08g0562500	Transferase family protein.
-0.901728	-0.800968	0.632545	1.07015	Os04g0350700	OsbHLH093
-0.894965	-0.800867	0.603246	1.09259	Os01g0159000	Protein of unknown function
-0.871306	-0.835645	0.646494	1.06046	Os04g0535200	Peptidase aspartic family protein.
-0.867617	-0.838913	0.644285	1.06224	Os07g0603300	Protein of unknown function
-0.876952	-0.82445	0.622826	1.07858	Os12g0541300	Respiratory burst oxidase homolog.
-0.776205	-0.874843	0.458662	1.19239	Os02g0716800	TGF-beta receptor, type I/II extracellular region family protein.
-0.815187	-0.856131	0.514832	1.15649	Os06g0676900	Uncharacterized transcript
-0.729208	-0.897305	0.400747	1.22577	Os08g0443800	Tetraspanin domain containing protein
-0.765522	-0.872841	0.425475	1.21289	Os10g0542700	Protein of unknown function
-0.749869	-0.883473	0.414634	1.21871	Os06g0546500	Peroxidase
-0.746148	-0.974332	0.776835	0.943645	Os11g0547000	F-box protein
-0.738559	-0.981618	0.784418	0.935759	Os04g0688200	Peroxidase
-0.72834	-0.988677	0.763738	0.95328	Os10g0555100	(Glucosyltransferase like protein
-0.719345	-0.997839	0.779535	0.937649	Os03g0188500	Glutelin family protein.
-0.710733	-1.00581	0.787724	0.928817	Os04g0604300	Xyloglucan endotransglucosylase/hydrolase protein
-0.734511	-0.986147	0.79838	0.922278	Os03g0820400	Zinc-finger protein
-0.733579	-0.986823	0.796361	0.924041	Os11g0587300	Protein of unknown function
-0.790827	-0.934401	0.781129	0.944099	Os01g0138800	Protein of unknown function
-0.760839	-0.963	0.798904	0.924936	Os02g0807900	Protein kinase (OsWAK21)
-0.770843	-0.953122	0.786708	0.937256	Os05g0545400	Protein kinase
-0.781822	-0.944494	0.805698	0.920617	Os03g0739700	Protein of unknown function
-0.722441	-0.997671	0.819181	0.90093	Os02g0618200	Pseudo ARR-B
-0.723187	-0.997601	0.835506	0.885282	Os08g0474000	AP2/ERF transcription factor (OsERF104)
-0.762781	-0.96315	0.839663	0.886269	Os01g0971800	G2-like protein
-0.756305	-0.969001	0.843995	0.881312	Os10g0510500	Auxin responsive SAUR protein family protein.
-0.697041	-1.00715	0.697743	1.00645	Os06g0140700	Homeobox transcription factor (Oshox2/Oshox2)
-0.733209	-0.978068	0.711495	0.999781	Os06g0652200	Similar to Hemolysin-III related family protein
-0.735778	-0.972717	0.691498	1.017	Os02g0776900	Growth-regulating factor
-0.776584	-0.939645	0.714478	1.00175	Os06g0696400	Xyloglycan endo-transglycosylase precursor.
-0.765902	-0.945633	0.690695	1.02084	Os01g0699400	Protein kinase
-0.786802	-0.935203	0.752172	0.969833	Os09g0455300	bHLH transcription factor (OsbHLH120)
-0.77741	-0.944205	0.755607	0.966008	Os04g0556500	Cis-zeatin O-glucosyltransferase.
-0.788086	-0.932503	0.739581	0.981008	Os02g0764700	AP2/ERF transcription factor (OsERF103)
-0.812407	-0.908662	0.731523	0.989546	Os03g0302800	Protein of unknown function
-0.806556	-0.915857	0.744333	0.97808	Os07g0154100	9-cis-epoxycarotenoid dioxygenase
-0.648156	-1.0544	0.754373	0.948184	Os06g0127100	AP2/ERF transcription factor (OsERF026/OsDREB1C)
-0.654273	-1.04747	0.735147	0.966592	Os02g0687200	Protein of unknown function
-0.699171	-1.01405	0.769111	0.944106	Os07g0635500	Cytochrome P450
-0.685932	-1.02433	0.760932	0.94933	Os06g0248500	U box domain containing protein.
-0.601676	-1.08341	0.693427	0.991654	Os11g0427700	Protein of unknown function
-0.645214	-1.0495	0.695305	0.999404	Os10g0376900	bHLH transcription factor (OsbHLH045)
-0.621835	-1.0782	0.796426	0.90361	Os01g0127600	Bowman-Birk type proteinase inhibitor D-II
-0.689771	-1.0252	0.821269	0.8937	Os08g0143600	Lipase, class 3 family protein.
-0.688332	-1.02542	0.801097	0.91266	Os08g0495800	Raffinose synthase family protein.
-0.638731	-1.06667	0.847648	0.857751	Os09g0380600	Protein of unknown function
-0.667341	-1.04409	0.860631	0.850797	Os03g0633800	AUX/IAA protein
-0.656126	-1.05301	0.861197	0.847941	Os09g0518000	UDP-glucuronosyl/UDP-glucosyltransferase family protein.
-0.663061	-1.04735	0.873206	0.837207	Os08g0404500	C1-like domain containing protein
-0.540862	-1.12036	1.02091	0.640312	Os03g0285300	Uncharacterized transcript
-0.592819	-1.08754	1.00455	0.675802	Os01g0714800	WRKY transcription factor (WRKY26)
-0.6729	-1.01964	1.04017	0.65237	Os06g0673800	Protein of unknown function
-0.649583	-1.03963	1.03236	0.656849	Os11g0153500	Protein of unknown function
-0.673374	-1.02951	0.987017	0.715869	Os02g0661100	Trehalose-6-phosphate phosphatase.
-0.75887	-0.927185	1.11047	0.575581	Os05g0368000	Protein of unknown function
-0.76464	-0.930356	1.08547	0.609529	Os10g0154700	Similar to Cyclophilin Dicyp-2
-0.763043	-0.943485	1.04231	0.664214	Os03g0823800	Xanthine/uracil/vitamin C permease family protein.
-0.657298	-1.01907	1.08754	0.58883	Os02g0787700	Protein of unknown function
-0.906798	-0.824184	0.877477	0.853505	Os03g0423300	Stearoyl-acyl carrier protein desaturse
-0.897028	-0.834232	0.885237	0.846023	Os11g0175700	TCP transcription factor
-0.901762	-0.829273	0.88659	0.844445	Os12g0493900	ARM repeat fold domain containing protein.
-0.894673	-0.836896	0.865503	0.866066	Os06g0252800	Estrogen sulfotransferase
-0.901293	-0.830024	0.865053	0.866264	Os07g0418500	Cytochrome P450
-0.929781	-0.799831	0.865072	0.864539	Os07g0686600	VQ domain containing protein.
-0.927158	-0.802627	0.858201	0.871584	Os03g0127500	OsbZIP65_I / OsbZIP25
-0.912789	-0.817897	0.854826	0.87586	Os01g0777300	DNA repair protein
-0.942881	-0.78513	0.891739	0.836271	Os12g0117300	Protein of unknown function
-0.925813	-0.803683	0.891056	0.83844	Os04g0570700	Protein of unknown function
-0.921467	-0.808617	0.87993	0.850154	Os01g0761300	Long-chain-fatty-acid-CoA ligase-like protein.
-0.921403	-0.808711	0.878445	0.851669	Os03g0750000	UspA domain containing protein
-0.914623	-0.815319	0.899394	0.830548	Os11g0451700	Dehydrin
-0.90838	-0.82184	0.901142	0.829078	Os03g0797300	Indole synthase.
-0.921528	-0.807604	0.907076	0.822056	Os03g0318400	Peptidase A1, pepsin family protein.
-0.895426	-0.835046	0.907925	0.822547	Os03g0806500	Thioredoxin domain 2 containing protein.
-0.896787	-0.833612	0.908362	0.822036	Os05g0449100	Protein of unknown function
-0.851282	-0.8773	0.940657	0.787926	Os12g0136300	Protein of unknown function
-0.849868	-0.87778	0.949975	0.777673	Os04g0498600	S-adenosylmethionine decarboxylase
-0.841786	-0.884897	0.95724	0.769444	Os04g0644600	Epoxide hydrolase family protein.
-0.830987	-0.897257	0.938207	0.790037	Os06g0604300	Phospholipase D2.
-0.835566	-0.892769	0.939069	0.789267	Os01g0762000	ARF/SAR superfamily domain containing protein
-0.836914	-0.891793	0.935292	0.793416	Os05g0588900	BCS1 protein-like protein.
-0.854979	-0.874336	0.932785	0.79653	Os03g0788700	FAS1 domain containing protein
-0.85978	-0.870131	0.925588	0.804324	Os01g0172600	Peroxidase
-0.875172	-0.85398	0.934605	0.794547	osa-miR399d	Uncharacterized transcript
-0.882668	-0.848399	0.903074	0.827993	Os05g0273800	Similar to Soluble epoxide hydrolase
-0.884681	-0.846464	0.900255	0.830891	Os11g0234200	Zn-finger, RING domain containing protein
-0.877051	-0.85362	0.912799	0.817871	Os10g0100700	Vitamin B6 biosynthesis protein family protein.
-0.86593	-0.865557	0.896995	0.834492	Os12g0147800	Phytosulfokine
-0.916182	-0.8121	0.925892	0.80239	Os02g0601800	Bromodomain containing protein.
-0.925566	-0.801722	0.930005	0.797282	Os02g0705400	Protein of unknown function
-0.928768	-0.798671	0.924925	0.802513	Os04g0540300	Phytochelatin synthetase-like conserved region family protein.
-0.915232	-0.812073	0.93814	0.789165	Os11g0151400	Cytochrome P450
-0.925667	-0.800555	0.941625	0.784598	Os01g0238700	Oligopeptide transporter superfamily protein.
-0.90127	-0.826976	0.936264	0.791981	Os08g0277200	Cinnamoyl-CoA reductase
-0.900461	-0.826538	0.949358	0.777641	Os02g0159700	Electron transport protein SCO1/SenC family protein.
-0.898354	-0.827443	0.960653	0.765143	Os01g0821300	WRKY transcription factor (WRKY86)
-0.914812	-0.810778	0.954798	0.770791	Os02g0770800	Nitrate reductase
-0.921771	-0.801044	0.972359	0.750457	Os05g0130300	Uncharacterized transcript
-0.91896	-0.804719	0.967681	0.755999	Os02g0254800	Uncharacterized transcript
-0.935101	-0.784546	0.985287	0.73436	Os11g0220100	Protein of unknown function
-0.883186	-0.84096	0.97703	0.747115	Os12g0559200	Lipoxygenase
-0.902457	-0.821651	0.972027	0.752081	Os01g0757200	Gibberellin 2-beta-dioxygenase
-0.881621	-0.8389	0.999718	0.720803	Os02g0468400	Lipid-binding START domain containing protein.
-0.895786	-0.823012	1.00617	0.712625	Os03g0343400	Photolyase/blue-light receptor
-0.89877	-0.821104	0.999615	0.720259	Os08g0431200	Actin-binding FH2 domain containing protein.
-0.914448	-0.806266	0.989375	0.731339	Os06g0129400	SPX domain-containing membrane protein
-0.913469	-0.80552	0.999583	0.719406	Os10g0524400	Phospholipase D
-0.899075	-0.822735	0.988291	0.733519	Os01g0957100	Protein kinase
-0.899509	-0.821648	0.992083	0.729074	Os03g0718800	Protein of unknown function
-0.814207	-0.916303	0.873057	0.857453	Os04g0691600	30S ribosomal protein S17, chloroplast precursor
-0.821234	-0.909682	0.868381	0.862535	Os07g0245100	Nitrogen fixation protein.
-0.807307	-0.92281	0.861404	0.868712	Os01g0760000	Similar to Dynein light chain
-0.803198	-0.926648	0.862687	0.86716	Os03g0236200	Glutamate decarboxylase
-0.807201	-0.922588	0.889121	0.840667	Os01g0135700	Flagellar calcium-binding protein
-0.810844	-0.919263	0.885689	0.844418	Os07g0685500	Alpha/beta hydrolase family protein.
-0.802058	-0.927642	0.876066	0.853634	Os01g0182600	Gigantea homologue
-0.794945	-0.934298	0.862299	0.866943	Os09g0515100	Bromodomain containing protein.
-0.788156	-0.940484	0.854209	0.87443	Os03g0646800	RNA polymerase, beta subunit, protrusion domain containing protein
-0.800936	-0.928453	0.841419	0.88797	Os01g0855600	Hs1pro-1-like protein
-0.813802	-0.916429	0.842405	0.887827	Os01g0862800	NAC transcription factor (ONAC059)
-0.766351	-0.960058	0.882581	0.843828	Os03g0740200	Protein of unknown function
-0.810578	-0.918739	0.907153	0.822165	Os01g0783200	Diacylglycerol kinase.
-0.812201	-0.917551	0.899581	0.830171	Os02g0592400	Protein of unknown function
-0.793318	-0.934344	0.91501	0.812652	Os03g0230300	Protein of unknown function
-0.789106	-0.938593	0.907928	0.81977	Os04g0461600	PLAC8 family protein
-0.801362	-0.926476	0.922008	0.80583	Os07g0526400	Chalcone synthase
-0.83844	-0.892426	0.901817	0.829048	Os10g0578600	Protein of unknown function
-0.836908	-0.892979	0.919344	0.810543	Os11g0106700	Ferritin 1, chloroplast precursor
-0.825308	-0.904658	0.819885	0.910081	Os05g0449200	Transferase family protein.
-0.829557	-0.900373	0.815788	0.914141	Os01g0720400	HAD-superfamily subfamily IB hydrolase
-0.835335	-0.895355	0.827197	0.903493	Os04g0522500	2OG-Fe(II) oxygenase domain containing protein
-0.82224	-0.907867	0.825911	0.904196	Os06g0725200	Lipolytic enzyme, G-D-S-L family protein.
-0.815477	-0.913798	0.815781	0.913495	Os04g0608900	Protein kinase
-0.800202	-0.928513	0.823643	0.905071	Os06g0216200	Oxo-phytodienoic acid reductase.
-0.798436	-0.930306	0.827259	0.901484	Os06g0216300	Oxo-phytodienoic acid reductase
-0.800447	-0.927553	0.809517	0.918483	Os09g0509700	Zinc-finger protein
-0.853273	-0.876877	0.808936	0.921213	Os03g0820200	Uncharacterized transcript
-0.853723	-0.876381	0.808122	0.921983	Os05g0445100	Cytochrome P450
-0.841292	-0.887394	0.791604	0.937082	Os03g0820300	Zinc-finger protein
-0.812255	-0.914386	0.781167	0.945474	Os04g0538900	Glyoxalase
-0.814772	-0.911591	0.776628	0.949735	Os02g0613900	Adenine phosphoribosyltransferase
-0.825198	-0.901355	0.773514	0.953039	Os10g0418100	Calcium-transporting ATPase, plasma membrane-type
-0.836275	-0.89129	0.780104	0.947462	Os01g0702500	Dehydrin RAB25.
-0.829247	-0.89818	0.781197	0.946231	Os02g0548700	U box domain containing protein.
-0.870171	-0.861589	0.843857	0.887903	Os12g0617400	9-cis-epoxycarotenoid dioxygenase
-0.860851	-0.870795	0.839804	0.891841	Os11g0111200	Protein of unknown function
-0.881845	-0.848557	0.814434	0.915968	Os03g0203700	Plasma membrane Ca2+-ATPase.
-0.865695	-0.865095	0.818668	0.912122	Os01g0959100	Protein of unknown function
-0.875599	-0.855589	0.828258	0.90293	Os02g0527300	Heat shock transcription factor(HsfA3 / OsHsf-07)
-0.838518	-0.892872	0.885863	0.845527	Os03g0374400	Protein of unknown function
-0.84661	-0.885131	0.878783	0.852957	Os03g0286500	RNA-binding region containing protein
-0.832727	-0.898673	0.859411	0.871989	Os04g0372700	GroES-like domain containing protein.
-0.832903	-0.898526	0.866136	0.865293	Os07g0419100	Cytochrome P450
-0.853499	-0.878452	0.862024	0.869928	Os07g0545800	GRAS transcription factor (OsCIGR1)
-0.839697	-0.891535	0.838282	0.892949	Os10g0389500	Protein of unknown function
-0.844955	-0.886616	0.84587	0.885702	Os01g0959200	Protein of unknown function
-0.828873	-0.902258	0.849841	0.88129	Os01g0907200	Ubiquitin domain containing protein.
-0.669435	-1.03975	0.925698	0.78349	Os07g0550900	Protein kinase
-0.692897	-1.02139	0.917433	0.796853	Os09g0451400	1-aminocyclopropapne-1-carboxylic acid oxidase
-0.70729	-1.00552	0.960805	0.752008	Os05g0322900	WRKY transcription factor (WRKY45)
-0.719244	-0.995272	0.962938	0.751578	Os02g0626600	Phenylalanine ammonia-lyase.
-0.732811	-0.984618	0.955499	0.76193	Os04g0627900	Translation initiation factor SUI1 family protein.
-0.692247	-1.02373	0.873714	0.84226	Os05g0438500	Soluble inorganic pyrophosphatase
-0.692835	-1.02277	0.891567	0.824035	Os06g0318800	Protein of unknown function
-0.724849	-0.99626	0.882376	0.838733	Os06g0147300	Protein of unknown function
-0.735924	-0.986702	0.884928	0.837698	Os01g0739500	Protein of unknown function
-0.73352	-0.989004	0.872949	0.849576	Os01g0717000	Similar to Choline kinase
-0.708941	-1.00997	0.854758	0.864151	Os03g0437600	Alpha/beta hydrolase fold domain containing protein.
-0.710654	-1.00852	0.853988	0.86519	Os12g0443000	Cytochrome P450
-0.735006	-0.987778	0.855466	0.867317	Os12g0164600	Protein of unknown function
-0.777713	-0.945879	0.948667	0.774924	Os03g0816600	Similar to pentatricopeptide repeat-containing protein
-0.789921	-0.934144	0.954769	0.769296	Os04g0639000	Protein of unknown function
-0.774226	-0.946974	0.966784	0.754416	Os01g0508500	Protein of unknown function
-0.775346	-0.944341	0.979002	0.740685	Os08g0520700	Protein of unknown function
-0.727739	-0.991513	0.928124	0.791128	Os03g0353400	Poly(A)-binding protein C-terminal interacting protein
-0.727618	-0.991727	0.926657	0.792689	Os06g0594400	F-box protein
-0.724282	-0.993504	0.939425	0.778361	Os11g0114300	Protein of unknown function
-0.751658	-0.97139	0.92054	0.802508	Os04g0675400	Heat shock protein DnaJ family protein.
-0.755714	-0.967564	0.924384	0.798894	Os07g0559700	Monosaccharide transporter
-0.755543	-0.968406	0.913667	0.810283	Os09g0364400	Protein of unknown function
-0.743486	-0.979315	0.906948	0.815853	Os03g0705800	Protein of unknown function
-0.326859	-1.2553	0.972416	0.609744	Os01g0905200	Exo70 exocyst complex subunit family protein.
-0.493267	-1.17058	0.798482	0.865365	Os01g0864500	Protein of unknown function
-0.468427	-1.18711	0.806248	0.849294	Os01g0756300	Protein of unknown function
-0.450497	-1.19485	0.733842	0.91151	Os01g0955100	Calmodulin-like protein
-0.42603	-1.21078	0.738039	0.898775	Os01g0699600	Protein kinase
-0.528902	-1.14416	0.760353	0.912706	Os04g0385600	F-box protein
-0.558994	-1.12573	0.818912	0.865814	Os01g0313300	AP2/ERF transcription factor (OsERF068)
-0.629188	-1.07275	0.901126	0.800812	Os01g0186900	Protein of unknown function
-0.618261	-1.08176	0.885565	0.814452	Os04g0464100	Heavy metal transport/detoxification protein
-0.574708	-1.11403	0.881343	0.807394	Os02g0205500	Naringenin-chalcone synthase family protein.
-0.59325	-1.09296	0.969287	0.716922	Os10g0521900	Rhomboid-like protein family protein.
-0.600799	-1.09043	0.945344	0.745881	Os01g0584900	WRKY transcription factor (WRKY77)
-0.452545	-1.19245	0.923185	0.721807	Os01g0952900	Protein of unknown function
-0.447408	-1.20009	0.858999	0.788499	Os09g0522000	AP2/ERF transcription factor (OsERF031/OsDREB1B)
-0.501418	-1.16285	0.907804	0.756468	Os03g0180800	ZIM domain containing protein.
-0.537599	-1.13693	0.92774	0.746784	Os01g0905300	Protein of unknown function
-0.511547	-1.15338	0.937438	0.72749	Os04g0518400	Phenylalanine ammonia-lyase
-1.01477	-0.702514	0.891765	0.825516	Os05g0500000	UDP-glucuronosyl/UDP-glucosyltransferase family protein.
-0.984186	-0.738717	0.888622	0.834281	Os01g0818700	Protein kinase
-0.987825	-0.733484	0.909403	0.811905	Os03g0679800	TPR-like domain containing protein.
-0.999752	-0.719879	0.902847	0.816785	Os11g0539200	Glycoside hydrolase, family 16 domain containing protein.
-1.08307	-0.617314	0.839612	0.860774	Os05g0442400	MYB transcription factor
-1.03727	-0.636292	1.0805	0.593058	Os12g0538700	Glutaredoxin family protein
-1.06639	-0.627072	0.980333	0.713125	Os07g0674900	Uncharacterized transcript
-0.993549	-0.71743	0.986699	0.724279	Os11g0655900	Glutaredoxin domain containing protein.
-0.981848	-0.734179	0.968876	0.747151	Os05g0489500	Protein of unknown function
-0.8939	-0.79118	1.12114	0.563945	Os04g0581100	Isopenicillin N synthase family protein.
-0.885623	-0.804576	1.10962	0.580579	Os03g0738600	Lipoxygenase
-0.890747	-0.808398	1.08358	0.615568	Os01g0700200	Regulator of chromosome condensation family protein
-0.933895	-0.761499	1.08305	0.612348	Os02g0103600	Protein of unknown function
-0.922362	-0.79251	1.01678	0.698087	Os11g0618200	Uncharacterized transcript
-0.897577	-0.811145	1.04998	0.658743	Os04g0556400	Cis-zeatin O-glucosyltransferase.
-0.908336	-0.800575	1.04657	0.662341	Os11g0130200	Protein of unknown function
-0.887559	-0.82578	1.03353	0.679807	Os03g0156600	Heavy metal transport/detoxification protein
-0.889595	-0.823347	1.03484	0.678099	Os02g0803600	Synaptobrevin family protein.
-0.889005	-0.821558	1.04462	0.665941	Os01g0232000	Aquaglyceroporin
-0.856566	-0.850469	1.0609	0.646139	Os01g0654400	Protein of unknown function
-0.830469	-0.879514	1.04832	0.661661	Os06g0125800	Zn-finger, RING domain containing protein.
-0.797305	-0.921546	0.996963	0.721888	Os07g0595700	Protein of unknown function
-0.795713	-0.922676	0.998976	0.719413	Os07g0525900	Chalcone synthase.
-0.790863	-0.92431	1.01455	0.70062	Os03g0757600	UDP-glucuronosyl/UDP-glucosyltransferase family protein.
-0.800949	-0.914618	1.01648	0.699087	Os10g0499500	Fertility restorer.
-0.799378	-0.916788	1.01281	0.703357	Os08g0452900	Protein of unknown function
-0.82494	-0.892344	1.01463	0.702657	Os11g0702400	Zn-finger, C2H2 type domain containing protein.
-0.832176	-0.887131	1.00538	0.713927	Os07g0525500	Chalcone synthase
-0.823065	-0.897083	0.998551	0.721597	Os01g0858200	DEAD/H box polypeptide
-0.866528	-0.853681	1.00293	0.717274	Os05g0427200	Glycosyl transferase, family 31 protein.
-0.862847	-0.859202	0.992441	0.729608	Os07g0661400	Protein of unknown function
-0.858492	-0.859241	1.01602	0.70171	Os02g0554200	Protein of unknown function
-0.824645	-0.851701	1.14599	0.53036	Os01g0102900	Protein of unknown function
-0.770307	-0.891416	1.17097	0.490757	Os03g0335200	WRKY transcription factor (WRKY44)
-0.896284	-0.758021	1.18333	0.470978	Os07g0527600	Esterase/lipase/thioesterase domain containing protein.
-0.890314	-0.778209	1.1581	0.510422	Os04g0684300	Protein of unknown function
-0.879611	-0.742977	1.2343	0.388285	Os06g0693900	Protein kinase
-1.41899	0.409349	0.11162	0.898021	Os09g0417600	WRKY transcription factor
-0.824745	-0.158688	-0.459873	1.44331	Os03g0658800	Cytochrome P450
-0.664672	-0.382021	-0.442182	1.48887	Os05g0190500	Acid phosphatase (Class B) family protein.
-0.676471	-0.229871	-0.566343	1.47269	Os01g0842400	Laccase
-1.00919	-0.383809	0.0392229	1.35377	Os04g0554800	HyPRP family protein / Lipid transfer protein
-1.00812	-0.354587	-0.000364837	1.36307	Os05g0135500	Class III peroxidase OsPrx71
-0.81961	-0.345923	-0.291689	1.45722	Os02g0616100	Leucine Rich Repeat family protein
-0.931031	-0.315657	-0.169254	1.41594	Os01g0110200	Protein of unknown function
-0.897116	-0.523145	0.0345084	1.38575	Os08g0151300	MYB transcription factor (OsMYB93)
-0.869023	-0.588353	0.0819019	1.37547	Os02g0299200	IQ calmodulin-binding region domain containing protein.
-0.882148	-0.620289	0.156071	1.34637	Os03g0273200	Laccase
-0.914927	-0.568572	0.133781	1.34972	Os02g0513100	Nodulin MtN3 family protein
-0.781924	-0.670931	0.0619538	1.3909	Os07g0568700	Polygalacturonase inhibitor
-0.79851	-0.670156	0.0882738	1.38039	Os09g0422500	Similar to Cellulose synthase
-0.964189	-0.57263	0.238537	1.29828	Os01g0378100	Class III peroxidase (OsPrx16/17)
-0.990766	-0.505013	0.180145	1.31563	Os10g0467800	Cellulose synthase.
-0.858702	-0.688816	0.230271	1.31725	Os02g0514500	Glycerophosphoryl diester phosphodiesterase family protein.
-0.827516	-0.720756	0.227713	1.32056	Os04g0394100	Glycerophosphoryl diester phosphodiesterase family protein.
-0.841523	-0.717955	0.250404	1.30907	Os01g0822900	Lipid transfer protein
-0.805392	-0.702079	0.152821	1.35465	Os09g0367700	Glutathione S-transferase TAU (OsGSTU5)
-0.83039	-0.70197	0.198895	1.33347	Os01g0868900	Subtilase family protein
-0.668038	-0.531834	-0.280697	1.48057	Os01g0348800	Jacalin-related lectin domain containing protein.
-0.64861	-0.518865	-0.318644	1.48612	Os04g0400600	Heavy metal transport/detoxification protein domain containing protein.
-0.629675	-0.57878	-0.272796	1.48125	Os05g0499300	Class III peroxidase OsPrx74
-0.681262	-0.559658	-0.231809	1.47273	Os03g0234900	Class III peroxidase OsPrx39
-0.523639	-0.609175	-0.359086	1.4919	Os05g0189300	Acid phosphatase (Class B) family protein
-0.586878	-0.823713	0.00451409	1.40608	Os01g0106400	Isoflavone reductase-like protein.
-0.562558	-0.824744	-0.0278144	1.41512	Os09g0492900	Protein of unknown function
-0.764211	-0.610039	-0.0543439	1.42859	Os05g0189900	Acid phosphatase (Class B) family protein
-0.761152	-0.625269	-0.0377491	1.42417	Os04g0644400	HyPRP family protein / Lipid transfer protein
-0.734247	-0.591005	-0.122692	1.44794	Os08g0496800	BURP domain protein (OsBURP13/OsRAFTIN1)
